# Supplementary material for: Bacterial ubiquitin ligase engineered for small molecule and protein target identification
Source: EMBO J. 2026 Jan 3;45(3):1024–50. doi: 10.1038/s44318-025-00665-0 (PMC12865202; doi:10.1038/s44318-025-00665-0)
Supplement: Supplementary file 12 — Source data Fig. 2 [file 44318_2025_665_MOESM12_ESM.zip]

Archive with 7 entries (6 files):
- Figure 2/
- Figure 2/2b.xlsx
- __MACOSX/Figure 2/._2b.xlsx
- Figure 2/2c.jpg
- __MACOSX/Figure 2/._2c.jpg
- Figure 2/2d.xlsx
- __MACOSX/Figure 2/._2d.xlsx
