# Supplementary material for: Bacterial ubiquitin ligase engineered for small molecule and protein target identification
Source: EMBO J. 2026 Jan 3;45(3):1024–50. doi: 10.1038/s44318-025-00665-0 (PMC12865202; doi:10.1038/s44318-025-00665-0)
Supplement: Supplementary file 12 — Source data Fig. 2 [file 44318_2025_665_MOESM12_ESM.zip › Figure 2/2b.xlsx]

## Sheet: KCC2D_ribociclib_activity
	Concentration (M)	Replicate 1 (% max activity)	Replicate 2 (% max activity)	Replicate 3 (% max activity)
	3e-05	0.0148015	0.0190336	0.019633
	1e-05	0.0288913	0.0442915	0.0546995
	3.33e-06	0.0880931	0.0776591	0.0890821
	1.11e-06	0.182561	0.212422	0.21754
	3.7e-07	0.347538	0.385646	0.359785
	1.23e-07	0.487548	0.524432	0.485243
	4.12e-08	0.633675	0.665167	0.606343
	1.37e-08	0.741007	0.775064	0.71431
	4.57e-09	0.845022	0.852648	0.868523
	1.52e-09	0.87335	0.923088	0.918158
	0	1	1	1
