# Supplementary material for: Bacterial ubiquitin ligase engineered for small molecule and protein target identification
Source: EMBO J. 2026 Jan 3;45(3):1024–50. doi: 10.1038/s44318-025-00665-0 (PMC12865202; doi:10.1038/s44318-025-00665-0)
Supplement: Supplementary file 12 — Source data Fig. 2 [file 44318_2025_665_MOESM12_ESM.zip › Figure 2/2d.xlsx]

## Sheet: Sheet1
Cond	Pre	Post	Norm single		Cond	Pre	Post	Norm single		Cond	Pre	Post	Norm single		Cond	Pre	Post	Norm single
DMSO1	15	19	1.26667		Ribo1	34	27	0.794118		KN93-1	16	0	0		Flavo1	12	16	1.33333			13.75
DMSO2	18	21	1.16667		Ribo2	52	27	0.519231		KN93-2	14	0	0		Flavo2	12	14	1.16667
DMSO3	32	34	1.0625		Ribo3	51	25	0.490196		KN93-3	12	0	0		Flavo3	12	13	1.08333
DMSO4	42	45	1.07143		Ribo4	43	23	0.534884		KN93-4	11	0	0		Flavo4	10	12	1.2
DMSO5	18	13	0.722222		Ribo5	14	4	0.285714		KN93-5	12	0	0		Flavo5	14	9	0.642857
DMSO6	16	12	0.75		Ribo6	13	4	0.307692		KN93-6	9	0	0		Flavo6	12	8	0.666667
DMSO7	15	11	0.733333		Ribo7	12	5	0.416667		KN93-7	9	0	0		Flavo7	11	9	0.818182
DMSO8	17	10	0.588235		Ribo8	13	3	0.230769		KN93-8	9	0	0		Flavo8	9	8	0.888889
DMSO9	8	9	1.125		Ribo9	18	9	0.5		KN93-9	14	0	0		Flavo9	11	10	0.909091
DMSO10	7	9	1.28571		Ribo10	17	8	0.470588		KN93-10	12	0	0		Flavo10	10	9	0.9
DMSO11	7	9	1.28571		Ribo11	16	7	0.4375		KN93-11	10	0	0		Flavo11	10	9	0.9
DMSO12	7	8	1.14286		Ribo12	15	8	0.533333		KN93-12	7	0	0		Flavo12	11	9	0.818182
DMSO13	14	16	1.14286
DMSO14	13	15	1.15385
DMSO15	13	14	1.07692
DMSO16	12	13	1.08333
	Pre	Post	Norm			Pre	Post	Norm			Pre	Post	Norm			Pre	Post	Norm
Exp1	26.75	29.75	1.11215			45	25.5	0.566667
Exp2	16.5	11.5	0.69697			13	4	0.307692			13.25	0	0			11.5	13.75	1.19565
Exp3	7.25	8.75	1.2069								9.75	0	0			11.5	8.5	0.73913
Exp4	13	14.5	1.11538			16.5	8	0.484848			10.75	0	0			10.5	9.25	0.880952
