# Supplementary material for: Bacterial ubiquitin ligase engineered for small molecule and protein target identification
Source: EMBO J. 2026 Jan 3;45(3):1024–50. doi: 10.1038/s44318-025-00665-0 (PMC12865202; doi:10.1038/s44318-025-00665-0)
Supplement: Supplementary file 13 — Source data Fig. 4 [file 44318_2025_665_MOESM13_ESM.zip]

Archive with 3 entries (2 files):
- Figure 4/
- Figure 4/4g.jpg
- __MACOSX/Figure 4/._4g.jpg
