# Supplementary material for: Bacterial ubiquitin ligase engineered for small molecule and protein target identification
Source: EMBO J. 2026 Jan 3;45(3):1024–50. doi: 10.1038/s44318-025-00665-0 (PMC12865202; doi:10.1038/s44318-025-00665-0)
Supplement: Supplementary file 14 — Source data Fig. 5 [file 44318_2025_665_MOESM14_ESM.zip]

Archive with 130 entries (108 files):
- Figure 5/
- __MACOSX/._Figure 5
- Figure 5/5a/
- __MACOSX/Figure 5/._5a
- Figure 5/5b.xlsx
- __MACOSX/Figure 5/._5b.xlsx
- Figure 5/5c.jpg
- __MACOSX/Figure 5/._5c.jpg
- Figure 5/5d/
- Figure 5/5g.xlsx
- __MACOSX/Figure 5/._5g.xlsx
- Figure 5/5h.jpg
- __MACOSX/Figure 5/._5h.jpg
- Figure 5/5i.xlsx
- __MACOSX/Figure 5/._5i.xlsx
- Figure 5/5a/.DS_Store
- __MACOSX/Figure 5/5a/._.DS_Store
- Figure 5/5a/0001-0527-0440.roi
- __MACOSX/Figure 5/5a/._0001-0527-0440.roi
- Figure 5/5a/3RA EGFP RavB + mTagBFP Lamp1 + AF647 anti rabbit CapZB/
- Figure 5/5a/CTD EGFP RavB + mTagBFP Lamp1 + AF647 anti rabbit CapZB/
- Figure 5/5a/H206A EGFP RavB + mTagBFP Lamp1 + AF647 anti rabbit CapZB/
- __MACOSX/Figure 5/5a/._H206A EGFP RavB + mTagBFP Lamp1 + AF647 anti rabbit CapZB
- Figure 5/5a/WT EGFP RavB + mTagBFP Lamp1 + AF647 anti rabbit CapZB/
- __MACOSX/Figure 5/5a/._WT EGFP RavB + mTagBFP Lamp1 + AF647 anti rabbit CapZB
- Figure 5/5d/.DS_Store
- __MACOSX/Figure 5/5d/._.DS_Store
- Figure 5/5d/mch-lp03 + EGFP-H206A RavB + AF647 anti rabbit CapZB/
- __MACOSX/Figure 5/5d/._mch-lp03 + EGFP-H206A RavB + AF647 anti rabbit CapZB
- Figure 5/5a/3RA EGFP RavB + mTagBFP Lamp1 + AF647 anti rabbit CapZB/.DS_Store
- __MACOSX/Figure 5/5a/3RA EGFP RavB + mTagBFP Lamp1 + AF647 anti rabbit CapZB/._.DS_Store
- Figure 5/5a/3RA EGFP RavB + mTagBFP Lamp1 + AF647 anti rabbit CapZB/100x EMCCD snap_1432.vsi
- __MACOSX/Figure 5/5a/3RA EGFP RavB + mTagBFP Lamp1 + AF647 anti rabbit CapZB/._100x EMCCD snap_1432.vsi
- Figure 5/5a/3RA EGFP RavB + mTagBFP Lamp1 + AF647 anti rabbit CapZB/1432 blue.tif
- Figure 5/5a/3RA EGFP RavB + mTagBFP Lamp1 + AF647 anti rabbit CapZB/1432 cyan.tif
- Figure 5/5a/3RA EGFP RavB + mTagBFP Lamp1 + AF647 anti rabbit CapZB/1432 far red.tif
- Figure 5/5a/3RA EGFP RavB + mTagBFP Lamp1 + AF647 anti rabbit CapZB/1432 green blue.tif
- Figure 5/5a/3RA EGFP RavB + mTagBFP Lamp1 + AF647 anti rabbit CapZB/1432 green cyan.tif
- Figure 5/5a/3RA EGFP RavB + mTagBFP Lamp1 + AF647 anti rabbit CapZB/1432 green far red.tif
- Figure 5/5a/3RA EGFP RavB + mTagBFP Lamp1 + AF647 anti rabbit CapZB/1432 green scale.tif
- Figure 5/5a/3RA EGFP RavB + mTagBFP Lamp1 + AF647 anti rabbit CapZB/1432 green.tif
- Figure 5/5a/3RA EGFP RavB + mTagBFP Lamp1 + AF647 anti rabbit CapZB/original/
- Figure 5/5a/3RA EGFP RavB + mTagBFP Lamp1 + AF647 anti rabbit CapZB/_100x EMCCD snap_1432_/
- Figure 5/5a/CTD EGFP RavB + mTagBFP Lamp1 + AF647 anti rabbit CapZB/.DS_Store
- __MACOSX/Figure 5/5a/CTD EGFP RavB + mTagBFP Lamp1 + AF647 anti rabbit CapZB/._.DS_Store
- Figure 5/5a/CTD EGFP RavB + mTagBFP Lamp1 + AF647 anti rabbit CapZB/100x EMCCD snap_1547.vsi
- __MACOSX/Figure 5/5a/CTD EGFP RavB + mTagBFP Lamp1 + AF647 anti rabbit CapZB/._100x EMCCD snap_1547.vsi
- Figure 5/5a/CTD EGFP RavB + mTagBFP Lamp1 + AF647 anti rabbit CapZB/1547 blue.tif
- Figure 5/5a/CTD EGFP RavB + mTagBFP Lamp1 + AF647 anti rabbit CapZB/1547 cyan.tif
- Figure 5/5a/CTD EGFP RavB + mTagBFP Lamp1 + AF647 anti rabbit CapZB/1547 far red.tif
- Figure 5/5a/CTD EGFP RavB + mTagBFP Lamp1 + AF647 anti rabbit CapZB/1547 green blue.tif
- Figure 5/5a/CTD EGFP RavB + mTagBFP Lamp1 + AF647 anti rabbit CapZB/1547 green cyan.tif
- Figure 5/5a/CTD EGFP RavB + mTagBFP Lamp1 + AF647 anti rabbit CapZB/1547 green far red.tif
- Figure 5/5a/CTD EGFP RavB + mTagBFP Lamp1 + AF647 anti rabbit CapZB/1547 green scale.tif
- __MACOSX/Figure 5/5a/CTD EGFP RavB + mTagBFP Lamp1 + AF647 anti rabbit CapZB/._1547 green scale.tif
- Figure 5/5a/CTD EGFP RavB + mTagBFP Lamp1 + AF647 anti rabbit CapZB/1547 green.tif
- Figure 5/5a/CTD EGFP RavB + mTagBFP Lamp1 + AF647 anti rabbit CapZB/original/
- Figure 5/5a/CTD EGFP RavB + mTagBFP Lamp1 + AF647 anti rabbit CapZB/_100x EMCCD snap_1547_/
- Figure 5/5a/H206A EGFP RavB + mTagBFP Lamp1 + AF647 anti rabbit CapZB/.DS_Store
- __MACOSX/Figure 5/5a/H206A EGFP RavB + mTagBFP Lamp1 + AF647 anti rabbit CapZB/._.DS_Store
- Figure 5/5a/H206A EGFP RavB + mTagBFP Lamp1 + AF647 anti rabbit CapZB/100x EMCCD snap_1622.vsi
- Figure 5/5a/H206A EGFP RavB + mTagBFP Lamp1 + AF647 anti rabbit CapZB/1622 blue.tif
- Figure 5/5a/H206A EGFP RavB + mTagBFP Lamp1 + AF647 anti rabbit CapZB/1622 cyan.tif
- Figure 5/5a/H206A EGFP RavB + mTagBFP Lamp1 + AF647 anti rabbit CapZB/1622 far red.tif
- Figure 5/5a/H206A EGFP RavB + mTagBFP Lamp1 + AF647 anti rabbit CapZB/1622 green blue.tif
- Figure 5/5a/H206A EGFP RavB + mTagBFP Lamp1 + AF647 anti rabbit CapZB/1622 green cyan.tif
- Figure 5/5a/H206A EGFP RavB + mTagBFP Lamp1 + AF647 anti rabbit CapZB/1622 green far red.tif
- Figure 5/5a/H206A EGFP RavB + mTagBFP Lamp1 + AF647 anti rabbit CapZB/1622 green scale.tif
- Figure 5/5a/H206A EGFP RavB + mTagBFP Lamp1 + AF647 anti rabbit CapZB/1622 green.tif
- Figure 5/5a/H206A EGFP RavB + mTagBFP Lamp1 + AF647 anti rabbit CapZB/original/
- Figure 5/5a/H206A EGFP RavB + mTagBFP Lamp1 + AF647 anti rabbit CapZB/_100x EMCCD snap_1622_/
- Figure 5/5a/WT EGFP RavB + mTagBFP Lamp1 + AF647 anti rabbit CapZB/.DS_Store
- __MACOSX/Figure 5/5a/WT EGFP RavB + mTagBFP Lamp1 + AF647 anti rabbit CapZB/._.DS_Store
- Figure 5/5a/WT EGFP RavB + mTagBFP Lamp1 + AF647 anti rabbit CapZB/100x EMCCD snap_1528.vsi
- __MACOSX/Figure 5/5a/WT EGFP RavB + mTagBFP Lamp1 + AF647 anti rabbit CapZB/._100x EMCCD snap_1528.vsi
- Figure 5/5a/WT EGFP RavB + mTagBFP Lamp1 + AF647 anti rabbit CapZB/1528 blue.tif
- Figure 5/5a/WT EGFP RavB + mTagBFP Lamp1 + AF647 anti rabbit CapZB/1528 cyan.tif
- Figure 5/5a/WT EGFP RavB + mTagBFP Lamp1 + AF647 anti rabbit CapZB/1528 far red.tif
- Figure 5/5a/WT EGFP RavB + mTagBFP Lamp1 + AF647 anti rabbit CapZB/1528 green blue.tif
- Figure 5/5a/WT EGFP RavB + mTagBFP Lamp1 + AF647 anti rabbit CapZB/1528 green cyan.tif
- Figure 5/5a/WT EGFP RavB + mTagBFP Lamp1 + AF647 anti rabbit CapZB/1528 green far red.tif
- Figure 5/5a/WT EGFP RavB + mTagBFP Lamp1 + AF647 anti rabbit CapZB/1528 green scale.tif
- __MACOSX/Figure 5/5a/WT EGFP RavB + mTagBFP Lamp1 + AF647 anti rabbit CapZB/._1528 green scale.tif
- Figure 5/5a/WT EGFP RavB + mTagBFP Lamp1 + AF647 anti rabbit CapZB/1528 green.tif
- Figure 5/5a/WT EGFP RavB + mTagBFP Lamp1 + AF647 anti rabbit CapZB/original/
- Figure 5/5a/WT EGFP RavB + mTagBFP Lamp1 + AF647 anti rabbit CapZB/_100x EMCCD snap_1528_/
- Figure 5/5d/mch-lp03 + EGFP-H206A RavB + AF647 anti rabbit CapZB/.DS_Store
- __MACOSX/Figure 5/5d/mch-lp03 + EGFP-H206A RavB + AF647 anti rabbit CapZB/._.DS_Store
- Figure 5/5d/mch-lp03 + EGFP-H206A RavB + AF647 anti rabbit CapZB/100x EMCCD Z StpSz 0.25_1426.vsi
- __MACOSX/Figure 5/5d/mch-lp03 + EGFP-H206A RavB + AF647 anti rabbit CapZB/._100x EMCCD Z StpSz 0.25_1426.vsi
- Figure 5/5d/mch-lp03 + EGFP-H206A RavB + AF647 anti rabbit CapZB/inset scaled all.tif
- Figure 5/5d/mch-lp03 + EGFP-H206A RavB + AF647 anti rabbit CapZB/inset scaled far red.tif
- Figure 5/5d/mch-lp03 + EGFP-H206A RavB + AF647 anti rabbit CapZB/inset scaled green red.tif
- Figure 5/5d/mch-lp03 + EGFP-H206A RavB + AF647 anti rabbit CapZB/inset scaled green.tif
- Figure 5/5d/mch-lp03 + EGFP-H206A RavB + AF647 anti rabbit CapZB/inset scaled red far red.tif
- Figure 5/5d/mch-lp03 + EGFP-H206A RavB + AF647 anti rabbit CapZB/inset scaled red.tif
- Figure 5/5d/mch-lp03 + EGFP-H206A RavB + AF647 anti rabbit CapZB/original all.tif
- __MACOSX/Figure 5/5d/mch-lp03 + EGFP-H206A RavB + AF647 anti rabbit CapZB/._original all.tif
- Figure 5/5d/mch-lp03 + EGFP-H206A RavB + AF647 anti rabbit CapZB/_100x EMCCD Z StpSz 0.25_1426_/
- Figure 5/5a/3RA EGFP RavB + mTagBFP Lamp1 + AF647 anti rabbit CapZB/original/1432 blue.tif
- Figure 5/5a/3RA EGFP RavB + mTagBFP Lamp1 + AF647 anti rabbit CapZB/original/1432 far red.tif
- Figure 5/5a/3RA EGFP RavB + mTagBFP Lamp1 + AF647 anti rabbit CapZB/original/1432 green blue.tif
- Figure 5/5a/3RA EGFP RavB + mTagBFP Lamp1 + AF647 anti rabbit CapZB/original/1432 green far red.tif
- Figure 5/5a/3RA EGFP RavB + mTagBFP Lamp1 + AF647 anti rabbit CapZB/original/1432 green.tif
- Figure 5/5a/3RA EGFP RavB + mTagBFP Lamp1 + AF647 anti rabbit CapZB/_100x EMCCD snap_1432_/stack1/
- Figure 5/5a/CTD EGFP RavB + mTagBFP Lamp1 + AF647 anti rabbit CapZB/original/1547 blue.tif
- Figure 5/5a/CTD EGFP RavB + mTagBFP Lamp1 + AF647 anti rabbit CapZB/original/1547 far red green.tif
- Figure 5/5a/CTD EGFP RavB + mTagBFP Lamp1 + AF647 anti rabbit CapZB/original/1547 far red.tif
- Figure 5/5a/CTD EGFP RavB + mTagBFP Lamp1 + AF647 anti rabbit CapZB/original/1547 green blue.tif
- Figure 5/5a/CTD EGFP RavB + mTagBFP Lamp1 + AF647 anti rabbit CapZB/original/1547 green.tif
- Figure 5/5a/CTD EGFP RavB + mTagBFP Lamp1 + AF647 anti rabbit CapZB/_100x EMCCD snap_1547_/stack1/
- Figure 5/5a/H206A EGFP RavB + mTagBFP Lamp1 + AF647 anti rabbit CapZB/original/1622 blue.tif
- Figure 5/5a/H206A EGFP RavB + mTagBFP Lamp1 + AF647 anti rabbit CapZB/original/1622 far red green.tif
- Figure 5/5a/H206A EGFP RavB + mTagBFP Lamp1 + AF647 anti rabbit CapZB/original/1622 far red.tif
- Figure 5/5a/H206A EGFP RavB + mTagBFP Lamp1 + AF647 anti rabbit CapZB/original/1622 green blue.tif
- Figure 5/5a/H206A EGFP RavB + mTagBFP Lamp1 + AF647 anti rabbit CapZB/original/1622 green.tif
- Figure 5/5a/H206A EGFP RavB + mTagBFP Lamp1 + AF647 anti rabbit CapZB/_100x EMCCD snap_1622_/stack1/
- Figure 5/5a/WT EGFP RavB + mTagBFP Lamp1 + AF647 anti rabbit CapZB/original/1528 blue.tif
- Figure 5/5a/WT EGFP RavB + mTagBFP Lamp1 + AF647 anti rabbit CapZB/original/1528 far red green.tif
- Figure 5/5a/WT EGFP RavB + mTagBFP Lamp1 + AF647 anti rabbit CapZB/original/1528 far red.tif
- __MACOSX/Figure 5/5a/WT EGFP RavB + mTagBFP Lamp1 + AF647 anti rabbit CapZB/original/._1528 far red.tif
- Figure 5/5a/WT EGFP RavB + mTagBFP Lamp1 + AF647 anti rabbit CapZB/original/1528 green blue.tif
- Figure 5/5a/WT EGFP RavB + mTagBFP Lamp1 + AF647 anti rabbit CapZB/original/1528 green.tif
- Figure 5/5a/WT EGFP RavB + mTagBFP Lamp1 + AF647 anti rabbit CapZB/_100x EMCCD snap_1528_/stack1/
- Figure 5/5d/mch-lp03 + EGFP-H206A RavB + AF647 anti rabbit CapZB/_100x EMCCD Z StpSz 0.25_1426_/stack1/
- Figure 5/5a/3RA EGFP RavB + mTagBFP Lamp1 + AF647 anti rabbit CapZB/_100x EMCCD snap_1432_/stack1/frame_t_0.ets
- Figure 5/5a/CTD EGFP RavB + mTagBFP Lamp1 + AF647 anti rabbit CapZB/_100x EMCCD snap_1547_/stack1/frame_t_0.ets
- Figure 5/5a/H206A EGFP RavB + mTagBFP Lamp1 + AF647 anti rabbit CapZB/_100x EMCCD snap_1622_/stack1/frame_t_0.ets
- Figure 5/5a/WT EGFP RavB + mTagBFP Lamp1 + AF647 anti rabbit CapZB/_100x EMCCD snap_1528_/stack1/frame_t_0.ets
- Figure 5/5d/mch-lp03 + EGFP-H206A RavB + AF647 anti rabbit CapZB/_100x EMCCD Z StpSz 0.25_1426_/stack1/frame_t_0.ets
