# Supplementary material for: Bacterial ubiquitin ligase engineered for small molecule and protein target identification
Source: EMBO J. 2026 Jan 3;45(3):1024–50. doi: 10.1038/s44318-025-00665-0 (PMC12865202; doi:10.1038/s44318-025-00665-0)
Supplement: Supplementary file 14 — Source data Fig. 5 [file 44318_2025_665_MOESM14_ESM.zip › Figure 5/5b.xlsx]

## Sheet: Sheet1
Coloc2 Procedure
Split image
#Subtract background: Rolling ball 50px
Select single cell ROI
Coloc2 with 3/100 Bisection
																									H206A MASKS DO NOT INCLUDE NUCLEUS
				Pearson R no thresh		Pearson with Thresh						Pearson R no thresh		Pearson with Thresh															Pearson R no thresh		Pearson with Thresh							Pearson R no thresh		Pearson with Thresh
Image	Condition	Cell line	ROI	RavB/Lamp1	RavB/CapZ	RavB/Lamp1	RavB/CapZ					RavB/Lamp1	RavB/CapZ	RavB/Lamp1	RavB/CapZ														RavB/Lamp1	RavB/CapZ	RavB/Lamp1	RavB/CapZ						RavB/Lamp1	RavB/CapZ	RavB/Lamp1	RavB/CapZ
1425_01	3RA	HeLa	1	0.64	0.43	0.53	0.43	1500	WT	HeLa	1	0.67	0.95	0.55	0.95			Graph	WT	3RA	H206A	CTD			1609	H206A	HeLa	1	0.62	0.69	0.57	0.69		1541	CTD	HeLa	1	0.86	0.46	0.84	0.46
	3RA	HeLa	2	0.78	0.48	0.74	0.48		WT	HeLa	2	0.62	0.94	0.62	0.94			Lamp1	0.6755	0.66275	0.37	0.62825				H206A	HeLa	2	0.53	0.75	0.49	0.75		1546	CTD	HeLa	1	0.8	0.27	0.79	0.13
	3RA	HeLa	3	0.68	0.52	0.6	0.52		WT	HeLa	3	0.5	0.87	0.37	0.87			CapZ	0.67275	0.38325	0.6565	0.329			1610	H206A	HeLa	1	0.57	0.61	0.5	0.61			CTD	HeLa	2	0.75	0.4	0.72	0.33
	3RA	HeLa	4	0.68	0.45	0.57	0.27		WT	HeLa	4	0.55	0.92	0.39	0.91			Count	40	40	40	40				H206A	HeLa	2	0.4	0.57	0.13	0.49		1547	CTD	HeLa	1	0.69	0.45	0.58	0.4
	3RA	HeLa	5	0.74	0.42	0.68	0.27	1503	WT	HeLa	1	0.9	0.51	0.89	0.44											H206A	HeLa	3	0.7	0.73	0.7	0.73		1548_01	CTD	HeLa	1	0.86	0.55	0.83	0.55
	3RA	HeLa	6	0.67	0.27	0.67	0.27		WT	HeLa	2	0.87	0.62	0.86	0.59											H206A	HeLa	4	0.55	0.64	0.41	0.64			CTD	HeLa	2	0.79	0.57	0.75	0.54
1425	3RA	HeLa	1	0.72	0.44	0.64	0.3	1504	WT	HeLa	1	0.69	0.75	0.69	0.75										1613	H206A	HeLa	1	0.69	0.83	0.65	0.83			CTD	HeLa	3	0.76	0.44	0.69	0.29
	3RA	HeLa	2	0.74	0.53	0.74	0.53		WT	HeLa	2	0.61	0.85	0.61	0.85										1614	H206A	HeLa	1	0.55	0.62	0.44	0.53		1548	CTD	HeLa	1	0.63	0.25	0.58	0.25
	3RA	HeLa	3	0.7	0.46	0.61	0.46	1505	WT	HeLa	1	0.64	0.65	0.52	0.65											H206A	HeLa	2	0.5	0.7	0.46	0.7			CTD	HeLa	2	0.62	0.37	0.53	0.37
	3RA	HeLa	4	0.69	0.51	0.59	0.51		WT	HeLa	2	0.59	0.73	0.44	0.73										1615	H206A	HeLa	1	0.35	0.66	0.3	0.66		1551_01	CTD	HeLa	1	0.76	0.32	0.7	0.05
	3RA	HeLa	5	0.86	0.3	0.86	0.3		WT	HeLa	3	0.69	0.52	0.62	0.5											H206A	HeLa	2	0.41	0.63	0.41	0.63			CTD	HeLa	2	0.71	0.37	0.6	0.09
1432	3RA	HeLa	1	0.7	0.34	0.63	0.04	1506	WT	HeLa	1	0.82	0.36	0.79	0.32										1616_01	H206A	HeLa	1	0.16	0.78	0.05	0.78			CTD	HeLa	3	0.76	0.45	0.7	0.28
	3RA	HeLa	2	0.76	0.52	0.7	0.33		WT	HeLa	2	0.87	0.58	0.85	0.52										1616	H206A	HeLa	1	0.62	0.9	0.5	0.9		1552	CTD	HeLa	1	0.65	0.59	0.55	0.59
1433	3RA	HeLa	1	0.79	0.44	0.74	0.33	1510	WT	HeLa	1	0.84	0.73	0.84	0.68										1618	H206A	HeLa	1	0.65	0.75	0.6	0.75			CTD	HeLa	2	0.62	0.55	0.48	0.38
	3RA	HeLa	2	0.74	0.5	0.7	0.5	1512	WT	HeLa	1	0.88	0.86	0.86	0.86											H206A	HeLa	2	0.43	0.63	0.15	0.63			CTD	HeLa	3	0.76	0.51	0.73	0.41
1435_01	3RA	HeLa	1	0.73	0.39	0.66	0.2		WT	HeLa	2	0.78	0.74	0.78	0.74											H206A	HeLa	3	0.62	0.68	0.59	0.68		1556	CTD	HeLa	1	0.64	0.38	0.52	0.19
	3RA	HeLa	2	0.79	0.43	0.74	0.25		WT	HeLa	3	0.84	0.84	0.82	0.84											H206A	HeLa	4	0.54	0.59	0.37	0.59			CTD	HeLa	2	0.76	0.44	0.7	0.39
1435	3RA	HeLa	1	0.81	0.55	0.76	0.55		WT	HeLa	4	0.75	0.62	0.75	0.62										1620	H206A	HeLa	1	0.51	0.63	0.32	0.63		1557	CTD	HeLa	1	0.63	0.45	0.51	0.45
	3RA	HeLa	2	0.75	0.4	0.69	0.4	1516	WT	HeLa	1	0.72	0.7	0.66	0.7										1622	H206A	HeLa	1	0.43	0.67	0.28	0.67			CTD	HeLa	2	0.72	0.53	0.63	0.41
1439	3RA	HeLa	1	0.76	0.5	0.71	0.38		WT	HeLa	2	0.72	0.86	0.66	0.86										1624	H206A	HeLa	1	0.59	0.67	0.55	0.62		1600	CTD	HeLa	1	0.39	0.43	0.18	0.43
	3RA	HeLa	2	0.88	0.39	0.88	0.39		WT	HeLa	3	0.77	0.78	0.77	0.78											H206A	HeLa	2	0.54	0.68	0.45	0.68			CTD	HeLa	2	0.7	0.37	0.64	0.37
	3RA	HeLa	3	0.77	0.54	0.73	0.54	1518_01	WT	HeLa	1	0.72	0.4	0.65	0.16										1625	H206A	HeLa	1	0.53	0.79	0.38	0.79			CTD	HeLa	3	0.51	0.54	0.32	0.54
1440	3RA	HeLa	1	0.57	0.52	0.42	0.52		WT	HeLa	2	0.39	0.69	0.11	0.69											H206A	HeLa	2	0.47	0.65	0.31	0.65			CTD	HeLa	4	0.49	0.44	0.3	0.36
	3RA	HeLa	2	0.71	0.49	0.62	0.49		WT	HeLa	3	0.51	0.59	0.32	0.53										1626	H206A	HeLa	1	0.5	0.82	0.31	0.82		1601	CTD	HeLa	1	0.68	0.41	0.54	0.17
	3RA	HeLa	3	0.71	0.45	0.64	0.33	1518	WT	HeLa	1	0.67	0.73	0.55	0.69										1627	H206A	HeLa	1	0.65	0.86	0.57	0.86			CTD	HeLa	2	0.74	0.43	0.67	0.43
1442	3RA	HeLa	1	0.8	0.49	0.74	0.35		WT	HeLa	2	0.95	0.71	0.94	0.71										1629	H206A	HeLa	1	0.49	0.71	0.35	0.71			CTD	HeLa	3	0.73	0.56	0.65	0.49
	3RA	HeLa	2	0.85	0.51	0.81	0.39		WT	HeLa	3	0.71	0.73	0.71	0.65										1630_01	H206A	HeLa	1	0.48	0.7	0.25	0.7			CTD	HeLa	4	0.67	0.46	0.57	0.25
1444	3RA	HeLa	1	0.6	0.43	0.6	0.34		WT	HeLa	4	0.88	0.61	0.86	0.61											H206A	HeLa	2	0.52	0.62	0.52	0.62		1602	CTD	HeLa	1	0.63	0.36	0.52	0.17
	3RA	HeLa	2	0.73	0.5	0.64	0.5	1519	WT	HeLa	1	0.75	0.5	0.68	0.32											H206A	HeLa	3	0.45	0.52	0.25	0.35			CTD	HeLa	2	0.7	0.44	0.62	0.26
1445	3RA	HeLa	1	0.78	0.43	0.78	0.39		WT	HeLa	2	0.74	0.49	0.67	0.4											H206A	HeLa	4	0.45	0.56	0.17	0.56			CTD	HeLa	3	0.64	0.35	0.49	0.09
	3RA	HeLa	2	0.69	0.38	0.63	0.34	1520	WT	HeLa	1	0.88	0.71	0.87	0.71										1630	H206A	HeLa	1	0.45	0.42	0.27	0.42		1604	CTD	HeLa	1	0.76	0.5	0.73	0.42
1447	3RA	HeLa	1	0.72	0.41	0.65	0.41		WT	HeLa	2	0.82	0.57	0.77	0.51											H206A	HeLa	2	0.58	0.67	0.48	0.67			CTD	HeLa	2	0.83	0.34	0.81	0.21
	3RA	HeLa	2	0.64	0.39	0.52	0.39	1522	WT	HeLa	1	0.37	0.9	0.17	0.91											H206A	HeLa	3	0.46	0.52	0.24	0.52			CTD	HeLa	3	0.72	0.49	0.68	0.49
	3RA	HeLa	3	0.73	0.36	0.67	0.14	1524	WT	HeLa	1	0.61	0.52	0.51	0.48										1632	H206A	HeLa	1	0.36	0.5	0.09	0.5		1605_01	CTD	HeLa	1	0.83	0.35	0.79	0.16
	3RA	HeLa	4	0.67	0.43	0.57	0.43	1526	WT	HeLa	1	0.85	0.74	0.85	0.74										1633	H206A	HeLa	1	0.41	0.69	0.41	0.69			CTD	HeLa	2	0.89	0.34	0.88	0.34
1448	3RA	HeLa	1	0.74	0.44	0.69	0.32		WT	HeLa	2	0.95	0.6	0.95	0.6										1634	H206A	HeLa	1	0.36	0.66	0.33	0.66			CTD	HeLa	3	0.77	0.35	0.74	0.16
1449	3RA	HeLa	1	0.66	0.42	0.66	0.42	1527	WT	HeLa	1	0.69	0.7	0.69	0.7											H206A	HeLa	2	0.41	0.59	0.15	0.59		1605	CTD	HeLa	1	0.81	0.45	0.78	0.35
	3RA	HeLa	2	0.78	0.44	0.75	0.44		WT	HeLa	2	0.66	0.76	0.66	0.76											H206A	HeLa	3	0.41	0.62	0.14	0.62			CTD	HeLa	2	0.77	0.29	0.75	0.15
1450	3RA	HeLa	1	0.68	0.55	0.58	0.52		WT	HeLa	3	0.84	0.81	0.84	0.81										1635	H206A	HeLa	1	0.49	0.72	0.42	0.72			CTD	HeLa	3	0.62	0.55	0.51	0.47
	3RA	HeLa	2	0.56	0.44	0.37	0.36	1528	WT	HeLa	1	0.89	0.85	0.88	0.83											H206A	HeLa	2	0.39	0.62	0.24	0.62			CTD	HeLa	4	0.63	0.43	0.53	0.29

## Sheet: Sheet2
Lamp1/WT	0.55	0.62	0.37	0.39	0.89	0.86	0.69	0.61	0.52	0.44	0.62	0.79	0.85	0.84	0.86	0.78	0.82	0.75	0.66	0.66	0.77	0.65	0.11	0.32	0.55	0.94	0.71	0.86	0.68	0.67	0.87	0.77	0.17	0.51	0.85	0.95	0.69	0.66	0.84	0.88
Lamp1/3RA	0.53	0.74	0.6	0.57	0.68	0.67	0.64	0.74	0.61	0.59	0.86	0.63	0.7	0.74	0.7	0.66	0.74	0.76	0.69	0.71	0.88	0.73	0.42	0.62	0.64	0.74	0.81	0.6	0.64	0.78	0.63	0.65	0.52	0.67	0.57	0.69	0.66	0.75	0.58	0.37
Lamp1/H206A	0.57	0.49	0.5	0.13	0.7	0.41	0.65	0.44	0.46	0.3	0.41	0.05	0.5	0.6	0.15	0.59	0.37	0.32	0.28	0.55	0.45	0.38	0.31	0.31	0.57	0.35	0.25	0.52	0.25	0.17	0.27	0.48	0.24	0.09	0.41	0.33	0.15	0.14	0.42	0.24
Lamp1/CTD	0.84	0.79	0.72	0.58	0.83	0.75	0.69	0.58	0.53	0.7	0.6	0.7	0.55	0.48	0.73	0.52	0.7	0.51	0.63	0.18	0.64	0.32	0.3	0.54	0.67	0.65	0.57	0.52	0.62	0.49	0.73	0.81	0.68	0.79	0.88	0.74	0.78	0.75	0.51	0.53
CapZ/WT	0.95	0.94	0.87	0.91	0.44	0.59	0.75	0.85	0.65	0.73	0.5	0.32	0.52	0.68	0.86	0.74	0.84	0.62	0.7	0.86	0.78	0.16	0.69	0.53	0.69	0.71	0.65	0.61	0.32	0.4	0.71	0.51	0.91	0.48	0.74	0.6	0.7	0.76	0.81	0.83
CapZ/3RA	0.43	0.48	0.52	0.27	0.27	0.27	0.3	0.53	0.46	0.51	0.3	0.04	0.33	0.33	0.5	0.2	0.25	0.55	0.4	0.38	0.39	0.54	0.52	0.49	0.33	0.35	0.39	0.34	0.5	0.39	0.34	0.41	0.39	0.14	0.43	0.32	0.42	0.44	0.52	0.36
CapZ/H206A	0.69	0.75	0.61	0.49	0.73	0.64	0.83	0.53	0.7	0.66	0.63	0.78	0.9	0.75	0.63	0.68	0.59	0.63	0.67	0.62	0.68	0.79	0.65	0.82	0.86	0.71	0.7	0.62	0.35	0.56	0.42	0.67	0.52	0.5	0.69	0.66	0.59	0.62	0.72	0.62
CapZ/CTD	0.46	0.13	0.33	0.4	0.55	0.54	0.29	0.25	0.37	0.05	0.09	0.28	0.59	0.38	0.41	0.19	0.39	0.45	0.41	0.43	0.37	0.54	0.36	0.17	0.43	0.49	0.25	0.17	0.26	0.09	0.42	0.21	0.49	0.16	0.34	0.16	0.35	0.15	0.47	0.29
