# Supplementary material for: Bacterial ubiquitin ligase engineered for small molecule and protein target identification
Source: EMBO J. 2026 Jan 3;45(3):1024–50. doi: 10.1038/s44318-025-00665-0 (PMC12865202; doi:10.1038/s44318-025-00665-0)
Supplement: Supplementary file 14 — Source data Fig. 5 [file 44318_2025_665_MOESM14_ESM.zip › Figure 5/5g.xlsx]

## Sheet: CapZ+actin
CV	A280 (mAU)
0.00026746	0.01
0.000323478	0.01
0.000379495	0.21
0.000429199	0.21
0.000497683	0.21
0.000549491	0.21
0.000617813	0.21
0.000723535	0.346
0.000829256	0.346
0.000934977	0.295
0.0010407	0.295
0.00114852	0.295
0.00125424	0.278
0.00135997	0.278
0.00146569	0.23
0.00157141	0.23
0.00167924	0.23
0.00178496	0.268
0.00189068	0.268
0.0019964	0.251
0.00210212	0.251
0.00220995	0.251
0.00231567	0.19
0.00242139	0.19
0.00252711	0.151
0.00263283	0.151
0.00274066	0.151
0.00284638	0.039
0.0029521	0.039
0.00305782	-0.028
0.00316354	-0.028
0.00327137	-0.028
0.00337709	-0.118
0.00348281	-0.118
0.00358853	-0.083
0.00369425	-0.083
0.00380208	-0.074
0.0039078	-0.074
0.00401352	-0.074
0.00411924	-0.069
0.00422496	-0.069
0.00433279	-0.069
0.00443851	-0.092
0.00454423	-0.092
0.00464995	-0.088
0.00475567	-0.088
0.0048635	-0.088
0.00496922	0.06
0.00507494	0.06
0.00518066	-0.051
0.00528638	-0.051
0.00539421	-0.051
0.00549993	-0.101
0.00560565	-0.101
0.00571137	-0.075
0.0058171	-0.075
0.00592492	-0.075
0.00603064	-0.154
0.00613636	-0.154
0.00624208	-0.187
0.00634781	-0.187
0.00645563	-0.187
0.00656135	-0.231
0.00666707	-0.231
0.00677279	-0.221
0.00687852	-0.221
0.00698634	-0.221
0.00709206	-0.239
0.00719778	-0.239
0.00730351	-0.284
0.00740923	-0.284
0.00751705	-0.284
0.00762277	-0.248
0.0077285	-0.248
0.00783422	-0.261
0.00793994	-0.261
0.00804776	-0.261
0.00815349	-0.234
0.00825921	-0.234
0.00836493	-0.18
0.00847065	-0.18
0.00857848	-0.18
0.0086842	-0.143
0.00878992	-0.143
0.00889564	-0.127
0.00900136	-0.127
0.00910919	-0.179
0.00921491	-0.179
0.00932063	-0.179
0.00942635	-0.117
0.00953207	-0.117
0.0096399	-0.117
0.00974562	-0.117
0.00985134	-0.117
0.00995706	-0.13
0.0100628	-0.13
0.0101706	-0.13
0.0102763	-0.087
0.010382	-0.087
0.0104878	-0.105
0.0105935	-0.105
0.0107013	-0.105
0.010807	-0.141
0.0109128	-0.141
0.0110185	-0.028
0.0111242	-0.028
0.011232	-0.028
0.0113378	-0.108
0.0114435	-0.108
0.0115492	-0.066
0.0116549	-0.066
0.0117627	-0.066
0.0118685	-0.098
0.0119742	-0.098
0.0120799	0.007
0.0121856	0.007
0.0122934	0.007
0.0123992	-0.035
0.0125049	-0.035
0.0126106	-0.019
0.0127163	-0.019
0.0128242	-0.019
0.0129299	-0.047
0.0130356	-0.047
0.0131413	0.013
0.013247	0.013
0.0133549	0.013
0.0134606	0.019
0.0135663	0.019
0.013672	-0.008
0.0137778	-0.008
0.0138856	-0.008
0.0139913	0.004
0.014097	0.004
0.0142027	0.011
0.0143085	0.011
0.0144163	-0.027
0.014522	-0.027
0.0146277	-0.027
0.0147335	0.013
0.0148392	0.013
0.014947	0.013
0.0150527	-0.127
0.0151584	-0.127
0.0152642	-0.046
0.0153699	-0.046
0.0154777	-0.046
0.0155834	-0.045
0.0156892	-0.045
0.0157949	-0.052
0.0159006	-0.052
0.0160084	-0.052
0.0161141	-0.023
0.0162199	-0.023
0.0163256	-0.021
0.0164313	-0.021
0.0165391	-0.021
0.0166449	0.022
0.0167506	0.022
0.0168563	0.092
0.016962	0.092
0.0170698	0.092
0.0171756	0.099
0.0172813	0.099
0.017387	0.104
0.0174927	0.104
0.0176006	0.104
0.0177063	0.061
0.017812	0.061
0.0179177	0.012
0.0180234	0.012
0.0181313	0.012
0.018237	0.031
0.0183427	0.031
0.0184484	-0.026
0.0185542	-0.026
0.018662	-0.026
0.0187677	0.049
0.0188734	0.049
0.0189791	-0.023
0.0190849	-0.023
0.0191927	-0.023
0.0192984	-0.063
0.0194041	-0.063
0.0195099	-0.094
0.0196156	-0.094
0.0197234	0.011
0.0198291	0.011
0.0199348	0.011
0.0200406	-0.044
0.0201463	-0.044
0.0202541	-0.044
0.0203598	0.032
0.0204656	0.032
0.0205713	0.005
0.020677	0.005
0.0207848	0.005
0.0208905	0.077
0.0209963	0.077
0.021102	0.019
0.0212077	0.019
0.0213155	0.019
0.0214213	0.11
0.021527	0.11
0.0216327	0.037
0.0217384	0.037
0.0218462	0.037
0.021952	0.031
0.0220577	0.031
0.0221634	0.075
0.0222691	0.075
0.022377	0.075
0.0224827	0.102
0.0225884	0.102
0.0226941	0.094
0.0227998	0.094
0.0229077	0.094
0.0230134	0.129
0.0231191	0.129
0.0232248	0.156
0.0233305	0.156
0.0234384	0.156
0.0235441	0.13
0.0236498	0.13
0.0237555	0.147
0.0238613	0.147
0.0239691	0.147
0.0240748	0.017
0.0241805	0.017
0.0242862	0.053
0.024392	0.053
0.0244998	0.053
0.0246055	0.055
0.0247112	0.055
0.024817	0.055
0.0249227	0.055
0.0250305	0.037
0.0251362	0.037
0.025242	0.037
0.0253477	0.019
0.0254534	0.019
0.0255612	0.019
0.0256669	0.071
0.0257727	0.071
0.0258784	-0.051
0.0259841	-0.051
0.0260919	-0.051
0.0261977	0.047
0.0263034	0.047
0.0264091	-0.039
0.0265148	-0.039
0.0266226	-0.039
0.0267284	0.012
0.0268341	0.012
0.0269398	0.014
0.0270455	0.014
0.0271534	0.014
0.0272591	-0.036
0.0273648	-0.036
0.0274705	-0.087
0.0275762	-0.087
0.0276841	-0.087
0.0277898	-0.098
0.0278955	-0.098
0.0280012	-0.078
0.0281069	-0.078
0.0282148	-0.078
0.0283205	0.011
0.0284262	0.011
0.0285319	0.009
0.0286377	0.009
0.0287455	0.009
0.0288512	-0.07
0.0289569	-0.07
0.0290626	-0.094
0.0291684	-0.094
0.0292762	-0.094
0.0293819	-0.021
0.0294876	-0.021
0.0295934	-0.059
0.0296991	-0.059
0.0298069	-0.059
0.0299126	0
0.0300183	0
0.0301241	-0.049
0.0302298	-0.049
0.0303376	-0.025
0.0304433	-0.025
0.0305491	-0.025
0.0306548	0.039
0.0307605	0.039
0.0308683	0.039
0.030974	0.045
0.0310798	0.045
0.0311855	0.061
0.0312912	0.061
0.031399	0.061
0.0315048	0.036
0.0316105	0.036
0.0317162	0.114
0.0318219	0.114
0.0319297	0.114
0.0320355	0.114
0.0321412	0.114
0.0322469	0.082
0.0323526	0.082
0.0324588	0.082
0.032565	0.048
0.0326713	0.048
0.0327768	0.028
0.032883	0.028
0.0329892	0.028
0.0330954	-0.039
0.0332016	-0.039
0.0333072	0.079
0.033415	0.079
0.0335207	0.079
0.0336265	-0.01
0.0337322	-0.01
0.0338379	-0.097
0.0339457	-0.097
0.0340515	-0.097
0.0341572	-0.061
0.0342629	-0.061
0.0343686	-0.022
0.0344764	-0.022
0.0345822	-0.022
0.0346879	-0.036
0.0347936	-0.036
0.0348993	-0.066
0.0350072	-0.066
0.0351129	-0.066
0.0352186	0.034
0.0353243	0.034
0.03543	-0.029
0.0355379	-0.029
0.0356436	-0.077
0.0357493	-0.077
0.035855	-0.077
0.0359608	0.027
0.0360686	0.027
0.0361743	0.027
0.03628	-0.029
0.0363857	-0.029
0.0364915	0.07
0.0365993	0.07
0.036705	0.07
0.0368107	0.059
0.0369165	0.059
0.0370222	0.028
0.03713	0.028
0.0372357	0.028
0.0373414	0
0.0374472	0
0.0375529	0.038
0.0376607	0.038
0.0377664	0.038
0.0378722	0.078
0.0379779	0.078
0.0380836	-0.002
0.0381914	-0.002
0.0382971	-0.002
0.0384029	0.104
0.0385086	0.104
0.0386143	0.051
0.0387221	0.051
0.0388279	0.051
0.0389336	0.062
0.0390393	0.062
0.039145	0.001
0.0392528	0.001
0.0393586	0.001
0.0394643	0.022
0.03957	0.022
0.0396757	0.041
0.0397836	0.041
0.0398893	0.041
0.039995	0.079
0.0401007	0.079
0.0402064	0.042
0.0403143	0.042
0.04042	0.042
0.0405257	0.143
0.0406314	0.143
0.0407371	0.048
0.040845	0.048
0.0409507	0.061
0.0410564	0.061
0.0411621	0.061
0.0412679	0.038
0.0413757	0.038
0.0414814	0.038
0.0415871	0.086
0.0416929	0.086
0.0417986	0.08
0.0419064	0.08
0.0420121	0.08
0.0421178	0.087
0.0422236	0.087
0.0423293	0.114
0.0424371	0.114
0.0425946	0.114
0.0425946	0.114
0.0425946	0.114
0.0425946	0.114
0.0425946	0.161
0.0427253	0.161
0.0427253	0.161
0.0427813	0.204
0.0428538	0.204
0.0429078	0.204
0.0430052	0.204
0.0431109	0.415
0.0432167	0.415
0.0433224	0.423
0.0434302	0.423
0.0435359	0.423
0.0436416	0.378
0.0437474	0.378
0.0438531	0.324
0.0439609	0.324
0.0440666	0.324
0.0441724	0.332
0.0442781	0.332
0.0443838	0.167
0.0444916	0.167
0.0445974	0.167
0.0447031	0.244
0.0448088	0.244
0.0449145	0.189
0.0450223	0.189
0.0451281	0.189
0.0452338	0.065
0.0453395	0.065
0.0454452	0.152
0.0455531	0.152
0.0456588	0.123
0.0457645	0.123
0.0458702	0.123
0.0459759	0.143
0.0460838	0.143
0.0461895	0.143
0.0462952	0.182
0.0464009	0.182
0.0465066	0.173
0.0466145	0.173
0.0467202	0.173
0.0468259	0.121
0.0469316	0.121
0.0470374	0.171
0.0471452	0.171
0.0472509	0.171
0.0473566	0.169
0.0474623	0.169
0.0475681	0.108
0.0476759	0.108
0.0477816	0.108
0.0478873	0.086
0.0479931	0.086
0.0480988	0.104
0.0482066	0.104
0.0483123	0.104
0.048418	0.144
0.0485238	0.144
0.0486295	0.024
0.0487373	0.024
0.048843	0.024
0.0489488	0.057
0.0490545	0.057
0.0491602	-0.009
0.049268	-0.009
0.0493737	-0.009
0.0494795	-0.055
0.0495852	-0.055
0.0496909	-0.07
0.0497987	-0.07
0.0499045	-0.07
0.0500102	-0.045
0.0501159	-0.045
0.0502216	-0.134
0.0503294	-0.134
0.0504352	-0.134
0.0505409	-0.064
0.0506466	-0.064
0.0507523	-0.079
0.0508602	-0.079
0.0509659	-0.028
0.0510716	-0.028
0.0511773	-0.028
0.051283	0.017
0.0513909	0.017
0.0514966	0.017
0.0516023	0.03
0.051708	0.03
0.0518138	-0.04
0.0519216	-0.04
0.0520273	-0.04
0.052133	-0.038
0.0522387	-0.038
0.0523445	-0.024
0.0524523	-0.024
0.052558	-0.024
0.0526637	-0.055
0.0527695	-0.055
0.0528752	-0.005
0.052983	-0.005
0.0530887	-0.005
0.0531944	0.045
0.0533002	0.045
0.0534059	0.034
0.0535137	0.034
0.0536194	0.034
0.0537252	0.09
0.0538309	0.09
0.0539366	0.007
0.0540444	0.007
0.0541501	0.007
0.0542559	0.073
0.0543616	0.073
0.0544673	-0.075
0.0545751	-0.075
0.0546809	-0.075
0.0547866	0.031
0.0548923	0.031
0.054998	-0.066
0.0551058	-0.066
0.0552116	-0.066
0.0553173	-0.004
0.055423	-0.004
0.0555287	0.022
0.0556366	0.022
0.0557423	0.022
0.055848	0.036
0.0559537	0.036
0.0560594	0.069
0.0561673	0.069
0.056273	0.095
0.0563787	0.095
0.0564844	0.095
0.0565902	0.127
0.056698	0.127
0.0568037	0.127
0.0569094	0.124
0.0570151	0.124
0.0571209	0.183
0.0572287	0.183
0.0573344	0.183
0.0574401	0.159
0.0575459	0.159
0.0576516	0.098
0.0577594	0.098
0.0578651	0.098
0.0579708	0.098
0.0580766	0.098
0.0581823	0.06
0.0582901	0.06
0.0583958	0.06
0.0585016	0.016
0.0586073	0.016
0.058713	0.066
0.0588208	0.066
0.0589265	0.066
0.0590323	0.123
0.059138	0.123
0.0592437	0.068
0.0593515	0.068
0.0594573	0.068
0.059563	0.058
0.0596687	0.058
0.0597744	0.039
0.0598822	0.039
0.059988	0.039
0.0600937	0.118
0.0601994	0.118
0.0603051	0.071
0.060413	0.071
0.0605187	0.071
0.0606244	0.105
0.0607301	0.105
0.0608358	0.058
0.0609437	0.058
0.0610494	0.058
0.0611551	0.101
0.0612608	0.101
0.0613665	0.115
0.0614744	0.115
0.0615801	0.103
0.0616858	0.103
0.0617915	0.103
0.0618973	0.143
0.0620051	0.143
0.0621108	0.143
0.0622165	0.181
0.0623222	0.181
0.062428	0.055
0.0625358	0.055
0.0626415	0.055
0.0627472	0.058
0.062853	0.058
0.0629587	0.069
0.0630665	0.069
0.0631722	0.069
0.0632779	-0.002
0.0633837	-0.002
0.0634894	-0.029
0.0635956	-0.029
0.0637018	-0.029
0.063808	0.051
0.0639142	0.051
0.0640198	-0.037
0.064126	-0.037
0.0642322	-0.037
0.0643384	0.059
0.0644446	0.059
0.0645502	0.092
0.064658	0.092
0.0647637	0.092
0.0648694	-0.033
0.0649752	-0.033
0.0650809	0.128
0.0651887	0.128
0.0652944	0.128
0.0654001	0.045
0.0655059	0.045
0.0656116	0.025
0.0657194	0.025
0.0658251	0.025
0.0659309	0.065
0.0660366	0.065
0.0661423	0.099
0.0662501	0.099
0.0663558	0.099
0.0664616	0.143
0.0665673	0.143
0.066673	0.095
0.0667808	0.095
0.0668866	0.052
0.0669923	0.052
0.067098	0.052
0.0672037	0.137
0.0673115	0.137
0.0674173	0.137
0.067523	0.056
0.0676287	0.056
0.0677344	0.057
0.0678423	0.057
0.067948	0.057
0.0680537	0.018
0.0681594	0.018
0.0682651	0.048
0.068373	0.048
0.0684787	0.048
0.0685844	0
0.0686901	0
0.0687959	0.037
0.0689037	0.037
0.0690094	0.037
0.0691151	0.044
0.0692208	0.044
0.0693266	0.112
0.0694344	0.112
0.0695401	0.112
0.0696458	0.106
0.0697516	0.106
0.0698573	0.048
0.0699651	0.048
0.0700708	0.048
0.0701765	0.085
0.0702823	0.085
0.070388	0.093
0.0704958	0.093
0.0706015	0.093
0.0707073	0.118
0.070813	0.118
0.0709187	0.128
0.0710265	0.128
0.0711322	0.128
0.071238	0.098
0.0713437	0.098
0.0714494	0.123
0.0715572	0.123
0.071663	0.123
0.0717687	0.194
0.0718744	0.194
0.0719801	0.123
0.0720879	0.123
0.0721937	0.072
0.0722994	0.072
0.0724051	0.072
0.0725108	0.12
0.0726187	0.12
0.0727244	0.12
0.0728301	0.179
0.0729358	0.179
0.0730415	0.148
0.0731494	0.148
0.0732551	0.148
0.0733608	0.148
0.0734665	0.148
0.0735722	0.155
0.0736801	0.155
0.0737858	0.155
0.0738915	0.212
0.0739972	0.212
0.074103	0.164
0.0742108	0.164
0.0743165	0.164
0.0744222	0.163
0.0745279	0.163
0.0746337	0.162
0.0747415	0.162
0.0748472	0.162
0.0749529	0.145
0.0750587	0.145
0.0751644	0.121
0.0752722	0.121
0.0753779	0.121
0.0754836	0.194
0.0755894	0.194
0.0756951	0.106
0.0758029	0.106
0.0759086	0.106
0.0760144	0.199
0.0761201	0.199
0.0762258	0.22
0.0763336	0.22
0.0764393	0.22
0.0765451	0.174
0.0766508	0.174
0.0767565	0.131
0.0768643	0.131
0.0769701	0.131
0.0770758	0.106
0.0771815	0.106
0.0772872	0.097
0.077395	0.097
0.0775008	0.158
0.0776065	0.158
0.0777122	0.158
0.0778179	-0.012
0.0779258	-0.012
0.0780315	-0.012
0.0781372	-0.046
0.0782429	-0.046
0.0783486	-0.023
0.0784565	-0.023
0.0785622	-0.023
0.0786679	-0.009
0.0787736	-0.009
0.0788794	-0.022
0.0789872	-0.022
0.0790929	-0.022
0.0791986	0.06
0.0793043	0.06
0.0794101	0.052
0.0795179	0.052
0.0796236	0.052
0.0797293	0.065
0.0798351	0.065
0.0799408	0.101
0.0800486	0.101
0.0801543	0.101
0.08026	0.142
0.0803658	0.142
0.0804715	0.153
0.0805793	0.153
0.080685	0.153
0.0807908	0.037
0.0808965	0.037
0.0810022	0.068
0.08111	0.068
0.0812157	0.068
0.0813215	0.07
0.0814272	0.07
0.0815329	0.054
0.0816407	0.054
0.0817465	0.054
0.0818522	0.097
0.0819579	0.097
0.0820636	0.078
0.0821714	0.078
0.0822772	0.078
0.0823829	0.086
0.0824886	0.086
0.0825943	0.082
0.0827022	0.082
0.0828079	0.074
0.0829136	0.074
0.0830193	0.074
0.083125	0.125
0.0832329	0.125
0.0833386	0.125
0.0834443	0.131
0.08355	0.131
0.0836558	0.142
0.0837636	0.142
0.0838693	0.142
0.083975	0.094
0.0840807	0.094
0.0841865	0.127
0.0842943	0.127
0.0844	0.127
0.0845057	0.118
0.0846115	0.118
0.0847172	0.079
0.084825	0.079
0.0849307	0.079
0.0850364	0.095
0.0851422	0.095
0.0852479	0.053
0.0853557	0.053
0.0854614	0.053
0.0855672	0.085
0.0856729	0.085
0.0857786	0.136
0.0858864	0.136
0.0859921	0.136
0.0860979	0.167
0.0862036	0.167
0.0863093	0.085
0.0864171	0.085
0.0865229	0.085
0.0866286	0.098
0.0867343	0.098
0.08684	0.108
0.0869478	0.108
0.0870536	0.108
0.0871593	0.099
0.087265	0.099
0.0873707	0.09
0.0874786	0.09
0.0875843	0.09
0.08769	0.126
0.0877957	0.126
0.0879014	0.105
0.0880093	0.105
0.088115	0.06
0.0882207	0.06
0.0883264	0.06
0.0884321	0.045
0.08854	0.045
0.0886457	0.045
0.0887514	0.082
0.0888571	0.082
0.0889629	0.134
0.0890707	0.134
0.0891764	0.134
0.0892821	0.14
0.0893878	0.14
0.0894936	0.12
0.0896014	0.12
0.0897071	0.12
0.0898128	0.156
0.0899186	0.156
0.0900243	0.086
0.0901321	0.086
0.0902378	0.086
0.0903435	0.137
0.0904493	0.137
0.090555	0.158
0.0906628	0.158
0.0907685	0.158
0.0908743	0.119
0.09098	0.119
0.0910857	0.053
0.0911935	0.053
0.0912992	0.053
0.091405	0.063
0.0915107	0.063
0.0916164	0.037
0.0917242	0.037
0.09183	0.037
0.0919357	0.007
0.0920414	0.007
0.0921471	-0.011
0.092255	-0.011
0.0923607	-0.011
0.0924664	0.021
0.0925721	0.021
0.0926778	-0.017
0.0927857	-0.017
0.0928914	-0.017
0.0929971	0.041
0.0931028	0.041
0.0932085	0.017
0.0933164	0.017
0.0934221	0.103
0.0935278	0.103
0.0936335	0.103
0.0937393	0.029
0.0938471	0.029
0.0939528	0.029
0.0940585	0.074
0.0941642	0.074
0.09427	0.096
0.0943778	0.096
0.0944835	0.096
0.0945892	0.047
0.094695	0.047
0.0948007	0.101
0.0949085	0.101
0.0950142	0.101
0.0951199	0.156
0.0952257	0.156
0.0953314	0.204
0.0954392	0.204
0.0955449	0.204
0.0956507	0.189
0.0957564	0.189
0.0958621	0.227
0.0959699	0.227
0.0960756	0.227
0.0961814	0.181
0.0962871	0.181
0.0963928	0.143
0.0965006	0.143
0.0966064	0.143
0.0967121	0.139
0.0968178	0.139
0.0969235	0.119
0.0970313	0.119
0.0971371	0.119
0.0972428	0.185
0.0973485	0.185
0.0974542	0.1
0.0975621	0.1
0.0976678	0.1
0.0977735	0.164
0.0978792	0.164
0.0979849	0.163
0.0980928	0.163
0.0981985	0.163
0.0983042	0.189
0.0984099	0.189
0.0985157	0.112
0.0986235	0.112
0.0987292	0.197
0.0988349	0.197
0.0989406	0.197
0.0990464	0.164
0.0991542	0.164
0.0992599	0.164
0.0993656	0.099
0.0994714	0.099
0.0995771	0.162
0.0996849	0.162
0.0997906	0.162
0.0998963	0.102
0.100002	0.102
0.100108	0.068
0.100216	0.068
0.100321	0.068
0.100427	0.106
0.100533	0.106
0.100638	0.122
0.100746	0.122
0.100851	0.122
0.100957	0.085
0.101063	0.085
0.101169	0.09
0.101275	0.09
0.101381	0.09
0.101488	0.14
0.101594	0.14
0.101699	0.169
0.101805	0.169
0.101913	0.169
0.102018	0.133
0.102124	0.133
0.10223	0.147
0.102338	0.147
0.102443	0.147
0.102549	0.129
0.102655	0.129
0.102761	0.14
0.102868	0.14
0.102974	0.14
0.10308	0.177
0.103186	0.177
0.103291	0.147
0.103399	0.147
0.103505	0.147
0.103611	0.092
0.103716	0.092
0.103822	0.078
0.10393	0.078
0.104035	0.01
0.104141	0.01
0.104247	0.01
0.104353	0.057
0.10446	0.057
0.104566	0.057
0.104672	-0.033
0.104778	-0.033
0.104883	-0.03
0.104991	-0.03
0.105097	-0.03
0.105203	0.058
0.105308	0.058
0.105414	0.001
0.105522	0.001
0.105628	0.001
0.105733	-0.037
0.105839	-0.037
0.105945	0.017
0.106053	0.017
0.106158	0.017
0.106264	-0.039
0.10637	-0.039
0.106476	-0.002
0.106583	-0.002
0.106689	-0.002
0.106795	-0.009
0.1069	-0.009
0.107006	0.028
0.107114	0.028
0.10722	0.028
0.107325	0.032
0.107431	0.032
0.107537	0.081
0.107645	0.081
0.10775	0.081
0.107856	0.022
0.107962	0.022
0.108068	0.14
0.108175	0.14
0.108281	0.14
0.108387	0.09
0.108493	0.09
0.108598	-0.017
0.108706	-0.017
0.108812	-0.017
0.108918	0.05
0.109023	0.05
0.109129	-0.018
0.109237	-0.018
0.109343	-0.015
0.109448	-0.015
0.109554	-0.015
0.10966	0.008
0.109768	0.008
0.109873	0.008
0.109979	0.092
0.110085	0.092
0.11019	0.117
0.110298	0.117
0.110404	0.117
0.11051	0.07
0.110615	0.07
0.110721	0.11
0.110829	0.11
0.110935	0.11
0.11104	0.141
0.111146	0.141
0.111252	0.098
0.111358	0.098
0.111464	0.098
0.111571	0.166
0.111677	0.166
0.111782	0.144
0.111888	0.144
0.111995	0.144
0.112101	0.151
0.112207	0.151
0.112314	0.107
0.11242	0.107
0.112526	0.107
0.112631	0.062
0.112739	0.062
0.112845	-0.042
0.112951	-0.042
0.113056	-0.042
0.113162	0.102
0.11327	0.102
0.113376	0.064
0.113481	0.064
0.113587	0.064
0.113693	0.017
0.113801	0.017
0.113906	0.036
0.114012	0.036
0.114118	0.036
0.114224	0.015
0.114331	0.015
0.114437	0.066
0.114543	0.066
0.114649	0.065
0.114754	0.065
0.114862	0.065
0.114968	0.098
0.115074	0.098
0.115179	0.098
0.115285	0.116
0.115393	0.116
0.115499	0.05
0.115604	0.05
0.11571	0.05
0.115816	0.091
0.115924	0.091
0.116029	0.055
0.116135	0.055
0.116241	0.055
0.116346	0.017
0.116454	0.017
0.11656	0.061
0.116666	0.061
0.116771	0.061
0.116877	0.077
0.116985	0.077
0.117091	0.047
0.117196	0.047
0.117302	0.047
0.117408	0.009
0.117516	0.009
0.117621	0.016
0.117727	0.016
0.117833	0.016
0.117939	0.022
0.118046	0.022
0.118152	0.023
0.118258	0.023
0.118364	0.023
0.118469	0.042
0.118577	0.042
0.118683	0.046
0.118789	0.046
0.118894	0.046
0.119	-0.019
0.119108	-0.019
0.119214	0.054
0.119319	0.054
0.119425	0.054
0.119531	0.034
0.119639	0.034
0.119744	0.018
0.11985	0.018
0.119956	0.036
0.120061	0.036
0.120169	0.036
0.120275	0.029
0.120381	0.029
0.120486	0.029
0.120592	0.109
0.1207	0.109
0.120806	0.102
0.120911	0.102
0.121017	0.102
0.121123	0.082
0.121231	0.082
0.121336	0.115
0.121442	0.115
0.121548	0.115
0.121654	0.088
0.121761	0.088
0.121867	0.059
0.121973	0.059
0.122079	0.059
0.122184	0.012
0.122292	0.012
0.122398	-0.038
0.122504	-0.038
0.122609	-0.038
0.122715	-0.081
0.122823	-0.081
0.122929	0.024
0.123034	0.024
0.12314	0.024
0.123246	-0.004
0.123353	-0.004
0.123459	-0.013
0.123565	-0.013
0.123671	-0.013
0.123776	-0.007
0.123884	-0.007
0.12399	0.018
0.124096	0.018
0.124201	0.018
0.124307	0.066
0.124415	0.066
0.124521	0.059
0.124626	0.059
0.124732	0.059
0.124838	-0.007
0.124946	-0.007
0.125051	0.032
0.125157	0.032
0.125263	0.009
0.125369	0.009
0.125476	0.009
0.125582	0.038
0.125688	0.038
0.125794	0.038
0.125899	0.133
0.126007	0.133
0.126113	0.069
0.126218	0.069
0.126324	0.069
0.12643	0.091
0.126538	0.091
0.126643	0.078
0.126749	0.078
0.126855	0.078
0.126961	0.145
0.127068	0.145
0.127174	0.16
0.12728	0.16
0.127386	0.16
0.127491	0.194
0.127599	0.194
0.127705	0.06
0.127811	0.06
0.127916	0.06
0.128022	0
0.12813	0
0.128236	-0.116
0.128341	-0.116
0.128447	-0.116
0.128553	-0.159
0.128661	-0.159
0.128766	-0.166
0.128872	-0.166
0.128978	-0.166
0.129083	-0.195
0.129191	-0.195
0.129297	-0.141
0.129403	-0.141
0.129508	-0.141
0.129614	-0.183
0.129722	-0.183
0.129828	-0.101
0.129933	-0.101
0.130039	-0.101
0.130145	-0.052
0.130253	-0.052
0.130358	0.07
0.130464	0.07
0.13057	-0.002
0.130676	-0.002
0.130783	-0.002
0.130889	0.007
0.130995	0.007
0.131101	0.007
0.131206	0.075
0.131314	0.075
0.13142	0.084
0.131526	0.084
0.131631	0.084
0.131737	0.018
0.131845	0.018
0.131951	0.031
0.132056	0.031
0.132162	0.031
0.132268	0.095
0.132376	0.095
0.132481	0.08
0.132587	0.08
0.132692	0.08
0.132798	-0.003
0.132905	-0.003
0.13301	-0.003
0.133116	-0.003
0.133223	-0.003
0.133329	0.009
0.133435	0.009
0.133541	0.022
0.133647	0.022
0.133755	0.022
0.13386	0.041
0.133966	0.041
0.134072	0.075
0.134178	0.075
0.134285	0.075
0.134391	0.147
0.134497	0.147
0.134603	0.1
0.134708	0.1
0.134816	0.1
0.134922	0.133
0.135028	0.133
0.135133	0.195
0.135239	0.195
0.135347	0.195
0.135453	0.116
0.135558	0.116
0.135664	0.115
0.13577	0.115
0.135877	0.155
0.135983	0.155
0.136089	0.155
0.136195	0.129
0.1363	0.129
0.136408	0.129
0.136514	0.007
0.13662	0.007
0.136725	0.078
0.136831	0.078
0.136939	0.078
0.137045	0.078
0.13715	0.078
0.137256	0.035
0.137362	0.035
0.13747	0.035
0.137575	0.084
0.137681	0.084
0.137787	0.023
0.137893	0.023
0.138	0.023
0.138106	0.063
0.138212	0.063
0.138318	0.002
0.138423	0.002
0.138531	0.002
0.138637	0.023
0.138742	0.023
0.138848	0.017
0.138954	0.017
0.139062	0.017
0.139167	0.082
0.139273	0.082
0.139379	0.038
0.139485	0.038
0.139592	0.038
0.139698	0.066
0.139804	0.066
0.13991	0.007
0.140015	0.007
0.140123	0.007
0.140229	0.083
0.140335	0.083
0.14044	0.055
0.140546	0.055
0.140654	0.055
0.14076	0.07
0.140865	0.07
0.140971	-0.09
0.141077	-0.09
0.141185	0.023
0.14129	0.023
0.141396	0.023
0.141502	0.003
0.141607	0.003
0.141715	0.003
0.141821	0.002
0.141927	0.002
0.142032	0.042
0.142138	0.042
0.142246	0.042
0.142352	0.002
0.142457	0.002
0.142563	0.096
0.142669	0.096
0.142777	0.096
0.142882	0.008
0.142988	0.008
0.143094	0.027
0.1432	0.027
0.143307	0.027
0.143413	-0.01
0.143519	-0.01
0.143625	0.058
0.14373	0.058
0.143838	0.058
0.143944	-0.003
0.14405	-0.003
0.144155	0.023
0.144261	0.023
0.144369	0.023
0.144475	0.076
0.14458	0.076
0.144686	0.037
0.144792	0.037
0.1449	0.037
0.145005	0.048
0.145111	0.048
0.145217	0.092
0.145322	0.092
0.14543	0.092
0.145536	0.083
0.145642	0.083
0.145747	-0.015
0.145853	-0.015
0.145961	-0.015
0.146067	0.033
0.146172	0.033
0.146278	0.039
0.146384	0.039
0.146492	0.053
0.146597	0.053
0.146703	0.053
0.146809	0.05
0.146915	0.05
0.147022	0.05
0.147128	0.069
0.147234	0.069
0.14734	0.031
0.147445	0.031
0.147553	0.031
0.147659	0.085
0.147765	0.085
0.14787	0.101
0.147976	0.101
0.148084	0.101
0.14819	0.083
0.148295	0.083
0.148401	0.172
0.148507	0.172
0.148615	0.172
0.14872	0.085
0.148826	0.085
0.148932	0.138
0.149037	0.138
0.149145	0.138
0.149251	0.06
0.149357	0.06
0.149462	-0.008
0.149568	-0.008
0.149676	-0.008
0.149782	0.011
0.149887	0.011
0.149993	0.011
0.150099	0.011
0.150207	0.011
0.150312	-0.034
0.150418	-0.034
0.150524	-0.008
0.15063	-0.008
0.150737	-0.008
0.150843	-0.006
0.150949	-0.006
0.151055	0.011
0.15116	0.011
0.151268	0.011
0.151374	0.021
0.15148	0.021
0.151585	-0.031
0.151691	-0.031
0.151799	0
0.151905	0
0.15201	0
0.152116	0.004
0.152222	0.004
0.15233	0.004
0.152435	0.011
0.152541	0.011
0.152647	0.08
0.152752	0.08
0.15286	0.08
0.152966	0.049
0.153072	0.049
0.153177	0.079
0.153283	0.079
0.153391	0.079
0.153497	0.004
0.153602	0.004
0.153708	0.033
0.153814	0.033
0.153922	0.033
0.154027	0.018
0.154133	0.018
0.154239	0.057
0.154345	0.057
0.154452	0.057
0.154558	0.041
0.154664	0.041
0.15477	0.126
0.154875	0.126
0.154983	0.126
0.155089	0.053
0.155195	0.053
0.1553	0.025
0.155406	0.025
0.155514	0.025
0.15562	0.078
0.155725	0.078
0.155831	0.13
0.155937	0.13
0.156045	0.13
0.15615	0.128
0.156256	0.128
0.156362	0.128
0.156467	0.128
0.156575	0.128
0.156681	0.088
0.156787	0.088
0.156892	0.149
0.156998	0.149
0.157106	0.134
0.157212	0.134
0.157317	0.134
0.157423	0.147
0.157529	0.147
0.157637	0.147
0.157742	0.141
0.157848	0.141
0.157954	0.121
0.15806	0.121
0.158167	0.121
0.158273	0.096
0.158379	0.096
0.158485	0.016
0.15859	0.016
0.158698	0.016
0.158804	0.014
0.15891	0.014
0.159015	-0.038
0.159121	-0.038
0.159229	-0.038
0.159334	-0.13
0.15944	-0.13
0.159546	-0.141
0.159652	-0.141
0.159759	-0.141
0.159865	-0.106
0.159971	-0.106
0.160077	-0.062
0.160182	-0.062
0.16029	-0.062
0.160396	-0.024
0.160502	-0.024
0.160607	-0.093
0.160713	-0.093
0.160821	-0.093
0.160927	-0.011
0.161032	-0.011
0.161138	0.031
0.161244	0.031
0.161352	0.031
0.161457	0.064
0.161563	0.064
0.161669	0.03
0.161774	0.03
0.161882	0.03
0.161988	0.042
0.162094	0.042
0.162202	0.02
0.162305	0.02
0.162413	-0.003
0.162519	-0.003
0.162624	-0.003
0.16273	-0.057
0.162836	-0.057
0.162944	-0.057
0.163049	-0.036
0.163155	-0.036
0.163261	-0.07
0.163367	-0.07
0.163474	-0.07
0.16358	-0.111
0.163686	-0.111
0.163792	-0.05
0.163897	-0.05
0.164005	-0.05
0.164111	0.014
0.164217	0.014
0.164322	-0.051
0.164428	-0.051
0.164536	-0.051
0.164642	-0.039
0.164747	-0.039
0.164853	0.014
0.164959	0.014
0.165067	0.014
0.165172	0.023
0.165278	0.023
0.165384	0.073
0.165489	0.073
0.165597	0.073
0.165703	0.061
0.165809	0.061
0.165914	0.088
0.16602	0.088
0.166128	0.088
0.166234	0.097
0.166339	0.097
0.166445	0.139
0.166551	0.139
0.166659	0.139
0.166764	0.139
0.16687	0.139
0.166976	0.022
0.167082	0.022
0.167189	0.022
0.167295	0.036
0.167401	0.036
0.167507	0.002
0.167612	0.002
0.16772	0.026
0.167826	0.026
0.167932	0.026
0.168037	0.046
0.168143	0.046
0.168251	0.046
0.168357	0.034
0.168462	0.034
0.168568	0
0.168674	0
0.168782	0
0.168887	0.024
0.168993	0.024
0.169099	0.022
0.169204	0.022
0.169312	0.022
0.169418	0.088
0.169524	0.088
0.169629	0.121
0.169735	0.121
0.169843	0.121
0.169949	0.146
0.170054	0.146
0.17016	0.098
0.170266	0.098
0.170374	0.098
0.170479	0.1
0.170585	0.1
0.170691	0.056
0.170797	0.056
0.170904	0.056
0.17101	0.101
0.171116	0.101
0.171222	0.086
0.171327	0.086
0.171435	0.086
0.171541	0.031
0.171647	0.031
0.171752	-0.003
0.171858	-0.003
0.171966	-0.003
0.172072	0.046
0.172177	0.046
0.172283	-0.029
0.172389	-0.029
0.172497	-0.029
0.172602	0.018
0.172708	0.018
0.172814	-0.022
0.172919	-0.022
0.173027	0.007
0.173133	0.007
0.173239	0.007
0.173344	0.017
0.17345	0.017
0.173558	0.017
0.173664	0
0.173769	0
0.173875	0.128
0.173981	0.128
0.174089	0.128
0.174194	0.093
0.1743	0.093
0.174406	0.106
0.174512	0.106
0.174619	0.106
0.174725	0.144
0.174831	0.144
0.174937	0.155
0.175042	0.155
0.17515	0.155
0.175256	0.13
0.175362	0.13
0.175467	0.079
0.175573	0.079
0.175681	0.079
0.175787	0.093
0.175892	0.093
0.175998	0.128
0.176104	0.128
0.176212	0.128
0.176317	0.082
0.176423	0.082
0.176529	0.124
0.176634	0.124
0.176742	0.124
0.176848	0.064
0.176954	0.064
0.177059	0.076
0.177165	0.076
0.177273	0.076
0.177379	0.111
0.177484	0.111
0.17759	0.122
0.177696	0.122
0.177804	0.122
0.177909	0.1
0.178015	0.1
0.178121	0.134
0.178227	0.134
0.178334	0.11
0.17844	0.11
0.178546	0.11
0.178652	0.122
0.178757	0.122
0.178865	0.122
0.178971	0.177
0.179077	0.177
0.179182	0.182
0.179288	0.182
0.179396	0.182
0.179501	0.186
0.179607	0.186
0.179713	0.245
0.179819	0.245
0.179926	0.245
0.180032	0.2
0.180138	0.2
0.180244	0.181
0.180349	0.181
0.180457	0.181
0.180563	0.151
0.180669	0.151
0.180774	0.143
0.18088	0.143
0.180988	0.143
0.181094	0.159
0.181199	0.159
0.181305	0.098
0.181411	0.098
0.181519	0.098
0.181624	0.126
0.18173	0.126
0.181836	0.09
0.181942	0.09
0.182049	0.09
0.182155	0.045
0.182261	0.045
0.182366	-0.002
0.182472	-0.002
0.18258	-0.002
0.182686	0.064
0.182791	0.064
0.182897	0.036
0.183003	0.036
0.183111	0.036
0.183216	0.073
0.183322	0.073
0.183428	0.051
0.183534	0.051
0.183641	0.037
0.183747	0.037
0.183853	0.037
0.183959	0.126
0.184064	0.126
0.184172	0.126
0.184278	0.079
0.184384	0.079
0.184489	0.094
0.184595	0.094
0.184703	0.094
0.184809	0.102
0.184914	0.102
0.18502	0.13
0.185126	0.13
0.185234	0.13
0.185339	0.07
0.185445	0.07
0.185551	0.124
0.185656	0.124
0.185764	0.124
0.18587	0.092
0.185976	0.092
0.186081	0.142
0.186187	0.142
0.186295	0.142
0.186401	0.1
0.186506	0.1
0.186612	0.049
0.186718	0.049
0.186826	0.049
0.186931	0.032
0.187037	0.032
0.187143	0.041
0.187249	0.041
0.187356	0.041
0.187462	0.117
0.187568	0.117
0.187674	0.045
0.187779	0.045
0.187887	0.045
0.187993	0.085
0.188099	0.085
0.188204	0.092
0.18831	0.092
0.188418	0.092
0.188524	0.11
0.188629	0.11
0.188735	0.079
0.188841	0.079
0.188949	0.1
0.189054	0.1
0.18916	0.1
0.189266	0.195
0.189371	0.195
0.189479	0.195
0.189585	0.136
0.189691	0.136
0.189796	0.164
0.189902	0.164
0.19001	0.164
0.190116	0.159
0.190221	0.159
0.190327	0.15
0.190433	0.15
0.190541	0.15
0.190646	0.147
0.190752	0.147
0.190858	0.139
0.190964	0.139
0.19107	0.139
0.191176	0.07
0.191282	0.07
0.191388	0.017
0.191494	0.017
0.1916	0.017
0.191706	0.102
0.191813	0.102
0.191918	-0.024
0.192025	-0.024
0.192131	-0.024
0.192237	0.088
0.192345	0.088
0.19245	0.049
0.192556	0.049
0.192662	0.049
0.192768	0.101
0.192875	0.101
0.192981	0.151
0.193087	0.151
0.193193	0.151
0.193298	0.17
0.193406	0.17
0.193512	0.105
0.193618	0.105
0.193723	0.105
0.193829	0.14
0.193937	0.14
0.194043	0.077
0.194148	0.077
0.194254	0.117
0.19436	0.117
0.194468	0.117
0.194573	0.139
0.194679	0.139
0.194785	0.139
0.19489	0.139
0.194998	0.139
0.195104	0.137
0.19521	0.137
0.195315	0.137
0.195421	0.137
0.195529	0.137
0.195635	0.155
0.19574	0.155
0.195846	0.155
0.195952	0.169
0.19606	0.169
0.196165	0.138
0.196271	0.138
0.196377	0.138
0.196483	0.095
0.19659	0.095
0.196696	0.152
0.196802	0.152
0.196908	0.152
0.197013	0.092
0.197121	0.092
0.197227	0.168
0.197333	0.168
0.197438	0.168
0.197544	0.089
0.197652	0.089
0.197758	0.175
0.197863	0.175
0.197969	0.175
0.198075	0.11
0.198183	0.11
0.198288	0.077
0.198394	0.077
0.1985	0.077
0.198605	0.089
0.198713	0.089
0.198819	0.051
0.198925	0.051
0.19903	0.051
0.199136	0.058
0.199244	0.058
0.19935	0.094
0.199455	0.094
0.199561	0.122
0.199667	0.122
0.199775	0.122
0.19988	0.124
0.199986	0.124
0.200092	0.124
0.200198	0.125
0.200305	0.125
0.200411	0.032
0.200517	0.032
0.200623	0.032
0.200728	0.078
0.200836	0.078
0.200942	0.138
0.201048	0.138
0.201153	0.138
0.201259	0.12
0.201367	0.12
0.201473	0.086
0.201578	0.086
0.201684	0.086
0.20179	0.151
0.201898	0.151
0.202003	0.177
0.202109	0.177
0.202215	0.177
0.20232	0.181
0.202428	0.181
0.202534	0.168
0.20264	0.168
0.202745	0.168
0.202851	0.163
0.202959	0.163
0.203065	0.241
0.20317	0.241
0.203276	0.241
0.203382	0.234
0.20349	0.234
0.203595	0.154
0.203701	0.154
0.203807	0.154
0.203913	0.047
0.20402	0.047
0.204126	0.052
0.204232	0.052
0.204338	0.052
0.204443	0.119
0.204551	0.119
0.204657	0.079
0.204763	0.079
0.204868	0.038
0.204974	0.038
0.205082	0.038
0.205188	0.097
0.205293	0.097
0.205399	0.097
0.205505	0.055
0.205613	0.055
0.205718	0.101
0.205824	0.101
0.20593	0.101
0.206035	0.132
0.206143	0.132
0.206249	0.018
0.206355	0.018
0.20646	0.018
0.206566	0.087
0.206674	0.087
0.20678	0.009
0.206885	0.009
0.206991	0.009
0.207097	0.121
0.207205	0.121
0.20731	0.107
0.207416	0.107
0.207522	0.107
0.207628	0.184
0.207735	0.184
0.207841	0.141
0.207947	0.141
0.208053	0.141
0.208158	0.186
0.208266	0.186
0.208372	0.17
0.208478	0.17
0.208583	0.17
0.208689	0.163
0.208797	0.163
0.208903	0.174
0.209008	0.174
0.209114	0.174
0.20922	0.106
0.209328	0.106
0.209433	0.027
0.209539	0.027
0.209645	0.027
0.20975	0.027
0.209858	0.027
0.209964	-0.01
0.21007	-0.01
0.210175	-0.007
0.210281	-0.007
0.210389	-0.007
0.210495	0.03
0.2106	0.03
0.210706	0.03
0.210812	-0.013
0.21092	-0.013
0.211025	0.032
0.211131	0.032
0.211237	0.032
0.211343	0.039
0.21145	0.039
[truncated: 7,954 more rows]

## Sheet: CapZ+actin+RavB3R3A
CV	A280 (mAU)
0.0034852	0.155
0.00359141	0.155
0.0036971	0.11
0.00380331	0.11
0.00391055	0.11
0.00401624	-0.057
0.00412193	-0.057
0.00422762	-0.184
0.00433539	-0.184
0.00444108	-0.184
0.00454677	-0.211
0.00465246	-0.211
0.00475815	-0.365
0.00486592	-0.365
0.00497161	-0.365
0.0050773	-0.356
0.00518299	-0.356
0.00528868	-0.401
0.00539645	-0.401
0.00550214	-0.401
0.00560783	-0.436
0.00571352	-0.436
0.00581921	-0.468
0.00592698	-0.468
0.00603267	-0.468
0.00613836	-0.505
0.00624405	-0.505
0.00634974	-0.593
0.0064575	-0.593
0.00656319	-0.593
0.00666889	-0.611
0.00677458	-0.611
0.00688027	-0.615
0.00698803	-0.615
0.00709372	-0.615
0.00719941	-0.685
0.0073051	-0.685
0.0074108	-0.746
0.00751856	-0.746
0.00762425	-0.746
0.00772994	-0.725
0.00783563	-0.725
0.00794132	-0.715
0.00804909	-0.715
0.00815478	-0.684
0.00826047	-0.748
0.00836616	-0.748
0.00847185	-0.684
0.00857962	-0.684
0.00868531	-0.684
0.008791	-0.726
0.00889669	-0.726
0.00900238	-0.797
0.00911015	-0.797
0.00921584	-0.797
0.00932153	-0.736
0.00942722	-0.736
0.00953291	-0.795
0.00964068	-0.795
0.00974637	-0.795
0.00985206	-0.828
0.00995775	-0.828
0.0100634	-0.819
0.0101712	-0.819
0.0102769	-0.819
0.0103826	-0.779
0.0104883	-0.779
0.010594	-0.833
0.0107017	-0.833
0.0108074	-0.833
0.0109131	-0.879
0.0110188	-0.879
0.0111245	-0.734
0.0112323	-0.734
0.0113379	-0.734
0.0114436	-0.868
0.0115493	-0.868
0.011655	-0.878
0.0117628	-0.878
0.0118685	-0.878
0.0119742	-0.86
0.0120799	-0.86
0.0121855	-0.76
0.0122933	-0.76
0.012399	-0.76
0.0125047	-0.847
0.0126104	-0.847
0.0127161	-0.772
0.0128238	-0.772
0.0129295	-0.772
0.0130352	-0.773
0.0131409	-0.773
0.0132466	-0.795
0.0133528	-0.795
0.013459	-0.855
0.0135652	-0.855
0.0136714	-0.855
0.0137771	-0.861
0.0138833	-0.861
0.0139895	-0.861
0.0140958	-0.975
0.014202	-0.975
0.0143076	-1.114
0.0144139	-1.114
0.0145216	-1.114
0.0146273	-1.067
0.014733	-1.067
0.0148387	-1.132
0.0149444	-1.132
0.0150521	-1.132
0.0151578	-1.123
0.0152635	-1.123
0.0153692	-1.123
0.0154749	-1.123
0.0155827	-1.123
0.0156884	-1.068
0.0157941	-1.068
0.0158997	-1.074
0.0160054	-1.074
0.0161132	-1.074
0.0162189	-1.006
0.0163246	-1.006
0.0164303	-1.064
0.016536	-1.064
0.0166437	-1.064
0.0167494	-0.973
0.0168551	-0.973
0.0169608	-0.998
0.0170665	-0.998
0.0171742	-0.998
0.0172799	-0.958
0.0173856	-0.958
0.0174913	-0.956
0.017597	-0.956
0.0177048	-0.956
0.0178105	-0.94
0.0179161	-0.94
0.0180218	-0.961
0.0181275	-0.961
0.0182353	-0.961
0.018341	-0.913
0.0184467	-0.913
0.0185524	-0.895
0.0186581	-0.895
0.0187658	-0.935
0.0188715	-0.935
0.0189772	-0.935
0.0190829	-0.89
0.0191886	-0.89
0.0192963	-0.89
0.019402	-0.908
0.0195077	-0.908
0.0196134	-0.971
0.0197191	-0.971
0.0198269	-0.971
0.0199326	-0.945
0.0200383	-0.945
0.0201439	-0.934
0.0202496	-0.934
0.0203574	-0.934
0.0204631	-0.917
0.0205688	-0.917
0.0206745	-0.857
0.0207802	-0.857
0.0208879	-0.857
0.0209936	-0.951
0.0210993	-0.951
0.021205	-0.956
0.0213107	-0.956
0.0214184	-0.956
0.0215241	-1.047
0.0216298	-1.047
0.0217355	-0.959
0.0218412	-0.959
0.021949	-0.959
0.0220546	-1.074
0.0221603	-1.074
0.022266	-1.039
0.0223717	-1.039
0.0224795	-1.039
0.0225852	-1.082
0.0226909	-1.082
0.0227966	-1.181
0.0229022	-1.181
0.02301	-1.181
0.0231157	-1.258
0.0232214	-1.258
0.0233271	-1.223
0.0234328	-1.223
0.0235405	-1.223
0.0236462	-1.237
0.0237519	-1.237
0.0238576	-1.282
0.0239633	-1.282
0.0240711	-1.332
0.0241767	-1.332
0.0242824	-1.332
0.0243881	-1.253
0.0244938	-1.253
0.0246016	-1.253
0.0247073	-1.294
0.024813	-1.294
0.0249187	-1.346
0.0250243	-1.346
0.0251321	-1.346
0.0252378	-1.244
0.0253435	-1.244
0.0254492	-1.263
0.0255549	-1.263
0.0256626	-1.263
0.0257683	-1.309
0.025874	-1.309
0.0259797	-1.231
0.0260854	-1.231
0.0261931	-1.231
0.0262988	-1.337
0.0264045	-1.337
0.0265102	-1.387
0.0266159	-1.387
0.0267237	-1.387
0.0268294	-1.671
0.026935	-1.671
0.0270407	-1.445
0.0271464	-1.445
0.0272542	-1.445
0.0273599	-1.585
0.0274656	-1.585
0.0275713	-1.477
0.027677	-1.477
0.0277847	-1.477
0.0278904	-1.502
0.0279961	-1.502
0.0281018	-1.507
0.0282075	-1.507
0.0283152	-1.507
0.0284209	-1.483
0.0285266	-1.483
0.0286323	-1.475
0.028738	-1.475
0.0288458	-1.475
0.0289515	-1.423
0.0290572	-1.423
0.0291628	-1.42
0.0292685	-1.42
0.0293763	-1.388
0.029482	-1.396
0.0295877	-1.396
0.0296934	-1.388
0.0297991	-1.361
0.0299068	-1.361
0.0300125	-1.359
0.0301182	-1.359
0.0302239	-1.283
0.0303296	-1.283
0.0304373	-1.283
0.030543	-1.348
0.0306487	-1.348
0.0307544	-1.311
0.0308601	-1.311
0.0309679	-1.311
0.0310735	-1.338
0.0311792	-1.338
0.0312849	-1.342
0.0313906	-1.342
0.0314984	-1.342
0.0316041	-1.338
0.0317098	-1.338
0.0318155	-1.428
0.0319212	-1.428
0.0320289	-1.428
0.0321346	-1.485
0.0322403	-1.485
0.032346	-1.444
0.0324517	-1.444
0.0325594	-1.444
0.0326651	-1.456
0.0327708	-1.456
0.0328765	-1.42
0.0329822	-1.42
0.0330899	-1.42
0.0331957	-1.367
0.0333013	-1.367
0.033407	-1.46
0.0335127	-1.46
0.0336205	-1.46
0.0337262	-1.433
0.0338319	-1.433
0.0339376	-1.442
0.0340432	-1.354
0.034151	-1.354
0.0342567	-1.405
0.0343624	-1.405
0.0344681	-1.326
0.0345738	-1.326
0.03468	-1.369
0.0347862	-1.369
0.0348924	-1.369
0.0349981	-1.408
0.0351043	-1.408
0.0352105	-1.408
0.0353167	-1.355
0.0354229	-1.355
0.0355286	-1.416
0.0356348	-1.416
0.035742	-1.416
0.0358477	-1.462
0.0359534	-1.462
0.0360591	-1.402
0.0361669	-1.402
0.0362726	-1.402
0.0363783	-1.422
0.036484	-1.422
0.0365897	-1.416
0.0366974	-1.416
0.0368031	-1.416
0.0369088	-1.482
0.0370145	-1.482
0.0371202	-1.677
0.037228	-1.677
0.0373336	-1.677
0.0374393	-1.47
0.037545	-1.47
0.0376507	-1.478
0.0377585	-1.478
0.0378642	-1.478
0.0379699	-1.508
0.0380755	-1.508
0.0381812	-1.43
0.038289	-1.43
0.0383947	-1.43
0.0385004	-1.425
0.0386061	-1.425
0.0387118	-1.475
0.0388195	-1.475
0.0389252	-1.475
0.0390309	-1.377
0.0391366	-1.377
0.0392423	-1.417
0.0393501	-1.417
0.0394557	-1.417
0.0395614	-1.425
0.0396671	-1.425
0.0397728	-1.436
0.0398806	-1.436
0.0399863	-1.508
0.040092	-1.508
0.0401977	-1.508
0.0403034	-1.454
0.0404111	-1.454
0.0405168	-1.454
0.0406225	-1.492
0.0407282	-1.492
0.0408339	-1.502
0.0409417	-1.502
0.0410473	-1.502
0.041153	-1.449
0.0412587	-1.449
0.0413644	-1.425
0.0414722	-1.425
0.0415779	-1.425
0.0416836	-1.48
0.0417893	-1.48
0.0418949	-1.39
0.0420027	-1.39
0.0421084	-1.39
0.0422141	-1.431
0.0423198	-1.431
0.0424255	-1.44
0.0425332	-1.44
0.0426907	-1.44
0.0426907	-1.44
0.0426907	-1.44
0.0426907	-1.44
0.0426907	-1.368
0.0427964	-1.368
0.0427964	-1.368
0.0428565	-1.297
0.0429332	-1.297
0.0429829	-1.297
0.0430575	-1.297
0.0431632	-1.202
0.0432689	-1.202
0.0433746	-1.16
0.0434824	-1.16
0.0435881	-1.16
0.0436937	-1.217
0.0437994	-1.217
0.0439051	-1.26
0.0440129	-1.26
0.0441186	-1.26
0.0442243	-1.31
0.04433	-1.31
0.0444357	-1.328
0.0445434	-1.328
0.0446491	-1.364
0.0447548	-1.364
0.0448605	-1.364
0.0449662	-1.529
0.0450739	-1.529
0.0451796	-1.529
0.0452853	-1.47
0.045391	-1.47
0.0454967	-1.53
0.0456045	-1.53
0.0457102	-1.53
0.0458158	-1.561
0.0459215	-1.561
0.0460272	-1.561
0.046135	-1.542
0.0462407	-1.542
0.0463464	-1.592
0.0464521	-1.592
0.0465578	-1.565
0.0466655	-1.565
0.0467712	-1.565
0.0468769	-1.636
0.0469826	-1.636
0.0470883	-1.464
0.0471961	-1.464
0.0473017	-1.464
0.0474074	-1.461
0.0475131	-1.461
0.0476188	-1.496
0.0477266	-1.496
0.0478323	-1.496
0.047938	-1.452
0.0480437	-1.452
0.0481494	-1.442
0.0482571	-1.442
0.0483628	-1.442
0.0484685	-1.455
0.0485742	-1.455
0.0486799	-1.469
0.0487876	-1.469
0.0488933	-1.469
0.048999	-1.522
0.0491047	-1.522
0.0492104	-1.498
0.0493182	-1.498
0.0494239	-1.498
0.0495295	-1.498
0.0496352	-1.498
0.0497409	-1.536
0.0498487	-1.536
0.0499544	-1.555
0.0500601	-1.555
0.0501658	-1.555
0.0502715	-1.541
0.0503792	-1.541
0.0504849	-1.541
0.0505906	-1.555
0.0506963	-1.555
0.050802	-1.53
0.0509098	-1.53
0.0510154	-1.53
0.0511211	-1.627
0.0512268	-1.627
0.0513325	-1.625
0.0514403	-1.625
0.051546	-1.625
0.0516517	-1.543
0.0517574	-1.543
0.0518631	-1.585
0.0519708	-1.585
0.0520765	-1.585
0.0521822	-1.547
0.0522879	-1.547
0.0523936	-1.53
0.0525013	-1.53
0.052607	-1.53
0.0527127	-1.489
0.0528184	-1.489
0.0529241	-1.537
0.0530319	-1.537
0.0531376	-1.537
0.0532432	-1.572
0.0533489	-1.572
0.0534546	-1.583
0.0535624	-1.583
0.0536681	-1.583
0.0537738	-1.632
0.0538795	-1.632
0.0539852	-1.633
0.0540929	-1.633
0.0541986	-1.633
0.0543043	-1.59
0.05441	-1.59
0.0545157	-1.579
0.0546235	-1.579
0.0547291	-1.579
0.0548348	-1.662
0.0549405	-1.662
0.0550462	-1.645
0.055154	-1.645
0.0552597	-1.615
0.0553654	-1.615
0.0554711	-1.615
0.0555768	-1.561
0.0556845	-1.561
0.0557902	-1.561
0.0558959	-1.627
0.0560016	-1.627
0.0561073	-1.537
0.056215	-1.537
0.0563207	-1.537
0.0564264	-1.612
0.0565321	-1.612
0.0566378	-1.536
0.0567456	-1.536
0.0568513	-1.536
0.0569569	-1.599
0.0570626	-1.599
0.0571683	-1.655
0.0572761	-1.655
0.0573818	-1.655
0.0574875	-1.584
0.0575932	-1.584
0.0576989	-1.624
0.0578066	-1.624
0.0579123	-1.624
0.058018	-1.63
0.0581237	-1.63
0.0582294	-1.539
0.0583372	-1.539
0.0584428	-1.539
0.0585485	-1.603
0.0586542	-1.603
0.0587599	-1.477
0.0588677	-1.477
0.0589734	-1.477
0.0590791	-1.556
0.0591848	-1.556
0.0592905	-1.582
0.0593982	-1.582
0.0595039	-1.582
0.0596096	-1.56
0.0597153	-1.56
0.059821	-1.597
0.0599287	-1.597
0.0600344	-1.597
0.0601401	-1.593
0.0602458	-1.593
0.0603515	-1.603
0.0604593	-1.603
0.060565	-1.631
0.0606706	-1.631
0.0607763	-1.631
0.060882	-1.573
0.0609898	-1.573
0.0610955	-1.573
0.0612012	-1.591
0.0613069	-1.591
0.0614126	-1.6
0.0615203	-1.6
0.061626	-1.6
0.0617317	-1.64
0.0618374	-1.64
0.0619431	-1.601
0.0620509	-1.601
0.0621565	-1.601
0.0622622	-1.627
0.0623679	-1.627
0.0624736	-1.64
0.0625814	-1.64
0.0626871	-1.64
0.0627928	-1.665
0.0628985	-1.665
0.0630041	-1.649
0.0631119	-1.649
0.0632176	-1.649
0.0633233	-1.644
0.063429	-1.644
0.0635347	-1.702
0.0636424	-1.702
0.0637481	-1.702
0.0638538	-1.623
0.0639595	-1.623
0.0640652	-1.562
0.064173	-1.562
0.0642787	-1.562
0.0643844	-1.658
0.06449	-1.658
0.0645957	-1.657
0.0647035	-1.657
0.0648092	-1.657
0.0649149	-1.577
0.0650206	-1.577
0.0651263	-1.594
0.065234	-1.594
0.0653397	-1.594
0.0654454	-1.62
0.0655511	-1.62
0.0656568	-1.612
0.0657646	-1.612
0.0658703	-1.499
0.0659759	-1.551
0.0660816	-1.551
0.0661873	-1.499
0.0662951	-1.499
0.0664008	-1.499
0.0665065	-1.478
0.0666122	-1.478
0.0667178	-1.549
0.0668256	-1.549
0.0669313	-1.549
0.067037	-1.577
0.0671427	-1.577
0.0672484	-1.574
0.0673561	-1.574
0.0674618	-1.574
0.0675675	-1.572
0.0676732	-1.572
0.0677789	-1.662
0.0678867	-1.662
0.0679924	-1.662
0.068098	-1.583
0.0682037	-1.583
0.0683094	-1.625
0.0684172	-1.625
0.0685229	-1.625
0.0686286	-1.577
0.0687343	-1.577
0.06884	-1.602
0.0689477	-1.602
0.0690534	-1.602
0.0691591	-1.651
0.0692648	-1.651
0.0693705	-1.65
0.0694783	-1.65
0.069584	-1.65
0.0696896	-1.725
0.0697953	-1.725
0.069901	-1.675
0.0700088	-1.675
0.0701145	-1.675
0.0702202	-1.576
0.0703259	-1.576
0.0704315	-1.667
0.0705393	-1.667
0.070645	-1.667
0.0707507	-1.613
0.0708564	-1.613
0.0709621	-1.586
0.0710698	-1.586
0.0711755	-1.597
0.0712812	-1.597
0.0713869	-1.597
0.0714926	-1.585
0.0716004	-1.585
0.0717061	-1.585
0.0718117	-1.668
0.0719174	-1.668
0.0720231	-1.658
0.0721309	-1.658
0.0722366	-1.658
0.0723423	-1.627
0.072448	-1.627
0.0725537	-1.599
0.0726614	-1.599
0.0727671	-1.599
0.0728728	-1.595
0.0729785	-1.595
0.0730842	-1.655
0.073192	-1.655
0.0732977	-1.655
0.0734033	-1.603
0.073509	-1.603
0.0736147	-1.589
0.0737225	-1.589
0.0738282	-1.589
0.0739339	-1.59
0.0740396	-1.59
0.0741452	-1.613
0.074253	-1.613
0.0743587	-1.613
0.0744644	-1.653
0.0745701	-1.653
0.0746758	-1.668
0.0747835	-1.668
0.0748892	-1.668
0.0749949	-1.673
0.0751006	-1.673
0.0752063	-1.665
0.0753141	-1.674
0.0754198	-1.674
0.0755254	-1.765
0.0756311	-1.765
0.0757368	-1.788
0.0758446	-1.788
0.0759503	-1.788
0.076056	-1.739
0.0761617	-1.739
0.0762674	-1.763
0.0763751	-1.763
0.0764808	-1.792
0.0765865	-1.792
0.0766922	-1.792
0.0767979	-1.756
0.0769057	-1.756
0.0770114	-1.756
0.077117	-1.803
0.0772227	-1.803
0.0773284	-1.756
0.0774362	-1.756
0.0775419	-1.756
0.0776476	-1.732
0.0777533	-1.732
0.0778589	-1.763
0.0779667	-1.763
0.0780724	-1.763
0.0781781	-1.789
0.0782838	-1.789
0.0783895	-1.755
0.0784972	-1.755
0.0786029	-1.755
0.0787086	-1.822
0.0788143	-1.822
0.07892	-1.649
0.0790278	-1.649
0.0791335	-1.649
0.0792391	-1.679
0.0793448	-1.679
0.0794505	-1.646
0.0795583	-1.692
0.079664	-1.692
0.0797697	-1.612
0.0798754	-1.612
0.0799811	-1.617
0.0800888	-1.617
0.0801945	-1.617
0.0803002	-1.664
0.0804059	-1.664
0.0805116	-1.642
0.0806194	-1.642
0.0807251	-1.642
0.0808307	-1.586
0.0809364	-1.586
0.0810421	-1.677
0.0811499	-1.677
0.0812556	-1.677
0.0813613	-1.682
0.081467	-1.682
0.0815726	-1.768
0.0816804	-1.768
0.0817861	-1.747
0.0818918	-1.747
0.0819975	-1.747
0.0821032	-1.747
0.0822109	-1.79
0.0823166	-1.79
0.0824223	-1.753
0.082528	-1.753
0.0826337	-1.781
0.0827415	-1.781
0.0828472	-1.781
0.0829528	-1.715
0.0830585	-1.715
0.0831642	-1.745
0.083272	-1.745
0.0833777	-1.745
0.0834834	-1.73
0.0835891	-1.73
0.0836948	-1.749
0.0838025	-1.696
0.0839082	-1.696
0.0840139	-1.772
0.0841196	-1.772
0.0842253	-1.814
0.0843331	-1.814
0.0844388	-1.814
0.0845444	-1.643
0.0846501	-1.643
0.0847558	-1.755
0.0848636	-1.755
0.0849693	-1.755
0.085075	-1.712
0.0851807	-1.712
0.0852863	-1.731
0.0853941	-1.731
0.0854998	-1.731
0.0856055	-1.776
0.0857112	-1.776
0.0858169	-1.707
0.0859246	-1.707
0.0860303	-1.707
0.086136	-1.669
0.0862417	-1.669
0.0863474	-1.667
0.0864552	-1.667
0.0865609	-1.667
0.0866666	-1.593
0.0867722	-1.593
0.0868779	-1.69
0.0869857	-1.69
0.0870914	-1.741
0.0871971	-1.657
0.0873028	-1.657
0.0874085	-1.741
0.0875162	-1.741
0.0876219	-1.741
0.0877276	-1.751
0.0878333	-1.751
0.087939	-1.696
0.0880468	-1.696
0.0881524	-1.696
0.0882581	-1.702
0.0883638	-1.702
0.0884695	-1.691
0.0885773	-1.691
0.088683	-1.691
0.0887887	-1.677
0.0888944	-1.677
0.089	-1.602
0.0891078	-1.602
0.0892135	-1.602
0.0893192	-1.631
0.0894249	-1.631
0.0895306	-1.574
0.0896384	-1.574
0.089744	-1.574
0.0898497	-1.576
0.0899554	-1.576
0.0900611	-1.628
0.0901689	-1.628
0.0902746	-1.628
0.0903803	-1.747
0.0904859	-1.747
0.0905916	-1.747
0.0906994	-1.733
0.0908051	-1.733
0.0909108	-1.809
0.0910165	-1.809
0.0911222	-1.814
0.0912299	-1.814
0.0913356	-1.814
0.0914413	-1.768
0.091547	-1.768
0.0916527	-1.768
0.0917605	-1.756
0.0918661	-1.756
0.0919718	-1.756
0.0920775	-1.756
0.0921832	-1.67
0.0922894	-1.624
0.0923956	-1.63
0.0925018	-1.63
0.092608	-1.63
0.0927137	-1.626
0.0928199	-1.626
0.0929261	-1.626
0.0930323	-1.638
0.0931386	-1.638
0.0932453	-1.722
0.093351	-1.722
0.0934567	-1.722
0.0935644	-1.646
0.0936701	-1.646
0.0937758	-1.615
0.0938815	-1.615
0.0939872	-1.615
0.094095	-1.659
0.0942006	-1.659
0.0943063	-1.625
0.094412	-1.625
0.0945177	-1.625
0.0946255	-1.654
0.0947312	-1.654
0.0948369	-1.67
0.0949426	-1.67
0.0950483	-1.67
0.095156	-1.64
0.0952617	-1.64
0.0953674	-1.646
0.0954731	-1.646
0.0955788	-1.646
0.0956865	-1.652
0.0957922	-1.652
0.0958979	-1.754
0.0960036	-1.754
0.0961093	-1.754
0.0962171	-1.699
0.0963228	-1.699
0.0964284	-1.706
0.0965341	-1.625
0.0966398	-1.625
0.0967476	-1.613
0.0968533	-1.613
0.096959	-1.682
0.0970647	-1.682
0.0971704	-1.682
0.0972781	-1.68
0.0973838	-1.68
0.0974895	-1.698
0.0975952	-1.698
0.0977009	-1.752
0.0978087	-1.752
0.0979143	-1.752
0.09802	-1.724
0.0981257	-1.724
0.0982314	-1.724
0.0983392	-1.873
0.0984449	-1.873
0.0985506	-1.797
0.0986563	-1.797
0.098762	-1.797
0.0988697	-1.775
0.0989754	-1.775
0.0990811	-1.804
0.0991868	-1.804
0.0992925	-1.804
0.0994002	-1.734
0.0995059	-1.734
0.0996116	-1.705
0.0997173	-1.705
0.099823	-1.705
0.0999308	-1.794
0.100036	-1.794
0.100142	-1.793
0.100248	-1.793
0.100354	-1.793
0.100461	-1.848
0.100567	-1.848
0.100673	-1.919
0.100778	-1.919
0.100884	-1.919
0.100992	-1.902
0.101098	-1.902
0.101203	-1.875
0.101309	-1.875
0.101415	-1.875
0.101522	-1.887
0.101628	-1.887
0.101734	-1.894
0.101839	-1.894
0.101945	-1.894
0.102053	-1.936
0.102159	-1.936
0.102264	-1.892
0.10237	-1.892
0.102476	-1.892
0.102583	-1.918
0.102689	-1.918
0.102795	-1.859
0.1029	-1.859
0.103006	-1.808
0.103114	-1.808
0.10322	-1.808
0.103325	-1.825
0.103431	-1.825
0.103537	-1.825
0.103644	-1.782
0.10375	-1.782
0.103856	-1.761
0.103962	-1.761
0.104067	-1.761
0.104175	-1.818
0.104281	-1.818
0.104386	-1.907
0.104492	-1.907
0.104598	-1.907
0.104706	-1.805
0.104811	-1.805
0.104917	-1.699
0.105023	-1.699
0.105128	-1.699
0.105236	-1.746
0.105342	-1.746
0.105447	-1.691
0.105553	-1.691
0.105659	-1.691
0.105767	-1.777
0.105872	-1.777
0.105978	-1.781
0.106084	-1.781
0.106189	-1.781
0.106297	-1.723
0.106403	-1.723
0.106509	-1.739
0.106614	-1.739
0.10672	-1.739
0.106828	-1.669
0.106933	-1.669
0.107039	-1.774
0.107145	-1.774
0.10725	-1.774
0.107358	-1.857
0.107464	-1.857
0.10757	-1.78
0.107675	-1.78
0.107781	-1.78
0.107889	-1.814
0.107994	-1.814
0.1081	-1.763
0.108206	-1.763
0.108311	-1.743
0.108419	-1.777
0.108525	-1.777
0.108631	-1.743
0.108736	-1.743
0.108842	-1.743
0.10895	-1.712
0.109055	-1.712
0.109161	-1.797
0.109267	-1.797
0.109373	-1.797
0.10948	-1.775
0.109586	-1.775
0.109692	-1.782
0.109797	-1.782
0.109903	-1.782
0.110011	-1.809
0.110117	-1.809
0.110222	-1.779
0.110328	-1.779
0.110434	-1.779
0.110541	-1.727
0.110647	-1.727
0.110753	-1.789
0.110858	-1.789
0.110964	-1.789
0.111072	-1.807
0.111178	-1.807
0.111283	-1.901
0.111389	-1.901
0.111495	-1.901
0.111602	-1.901
0.111708	-1.901
0.111814	-1.931
0.111919	-1.931
0.112025	-1.931
0.112133	-2.019
0.112239	-2.019
0.112344	-2.019
0.11245	-2.019
0.112556	-2.019
0.112663	-1.989
0.112769	-1.989
0.112875	-1.949
0.112981	-1.949
0.113086	-1.949
0.113194	-1.952
0.1133	-1.952
0.113405	-1.927
0.113511	-1.927
0.113617	-1.891
0.113725	-1.891
0.11383	-1.891
0.113936	-1.926
0.114042	-1.926
0.114147	-1.926
0.114255	-1.918
0.114361	-1.918
0.114466	-1.865
0.114572	-1.865
0.114678	-1.865
0.114786	-1.855
0.114891	-1.855
0.114997	-1.849
0.115103	-1.849
0.115208	-1.849
0.115316	-1.807
0.115422	-1.807
0.115527	-1.765
0.115633	-1.765
0.115739	-1.765
0.115847	-1.877
0.115952	-1.877
0.116058	-1.834
0.116164	-1.834
0.116269	-1.834
0.116377	-1.776
0.116483	-1.776
0.116589	-1.791
0.116694	-1.791
0.1168	-1.791
0.116908	-1.811
0.117013	-1.811
0.117119	-1.882
0.117225	-1.882
0.11733	-1.882
0.117438	-1.816
0.117544	-1.816
0.11765	-1.765
0.117755	-1.765
0.117861	-1.765
0.117969	-1.808
0.118074	-1.808
0.11818	-1.797
0.118286	-1.797
0.118392	-1.797
0.118499	-1.844
0.118605	-1.844
0.118711	-1.803
0.118816	-1.803
0.118922	-1.81
0.11903	-1.81
0.119135	-1.81
0.119241	-1.803
0.119347	-1.803
0.119453	-1.803
0.11956	-1.776
0.119666	-1.776
0.119772	-1.812
0.119877	-1.812
0.119983	-1.812
0.120091	-1.805
0.120197	-1.805
0.120302	-1.786
0.120408	-1.786
0.120514	-1.786
0.120621	-1.804
0.120727	-1.804
0.120833	-1.794
0.120938	-1.794
0.121044	-1.794
0.121152	-1.784
0.121258	-1.784
0.121363	-1.839
0.121469	-1.839
0.121575	-1.839
0.121682	-1.746
0.121788	-1.746
0.121894	-1.823
0.121999	-1.823
0.122105	-1.823
0.122213	-1.778
0.122318	-1.778
0.122424	-1.801
0.12253	-1.801
0.122636	-1.801
0.122743	-1.781
0.122849	-1.781
0.122955	-1.85
0.12306	-1.85
0.123166	-1.85
0.123274	-1.853
0.123379	-1.853
0.123485	-1.873
0.123591	-1.873
0.123697	-1.873
0.123804	-1.913
0.12391	-1.913
0.124016	-1.881
0.124121	-1.881
0.124227	-1.88
0.124333	-1.88
0.124439	-1.88
0.124545	-1.824
0.124651	-1.824
0.124758	-1.824
0.124864	-1.848
0.12497	-1.848
0.125076	-1.802
0.125183	-1.802
0.125289	-1.802
0.125394	-1.791
0.125502	-1.791
0.125608	-1.791
0.125713	-1.834
0.125819	-1.834
0.125925	-1.831
0.126032	-1.831
0.126138	-1.831
0.126244	-1.774
0.12635	-1.774
0.126455	-1.862
0.126563	-1.862
0.126669	-1.862
0.126774	-1.854
0.12688	-1.854
0.126986	-1.98
0.127093	-1.98
0.127199	-1.912
0.127305	-1.912
0.12741	-1.912
0.127516	-1.889
0.127624	-1.889
0.12773	-1.889
0.127835	-1.936
0.127941	-1.936
0.128047	-1.939
0.128154	-1.939
0.12826	-2.024
0.128366	-2.024
0.128471	-2.024
0.128577	-1.978
0.128685	-1.978
0.128791	-1.977
0.128896	-1.977
0.129002	-1.977
0.129108	-1.993
0.129215	-1.993
0.129321	-1.968
0.129427	-1.968
0.129532	-1.845
0.129638	-1.883
0.129746	-1.883
0.129852	-1.845
0.129957	-1.848
0.130063	-1.848
0.130169	-1.813
0.130276	-1.813
0.130382	-1.789
0.130488	-1.789
0.130593	-1.789
0.130699	-1.773
0.130807	-1.773
0.130913	-1.849
0.131018	-1.849
0.131124	-1.849
0.13123	-1.813
0.131337	-1.813
0.131443	-1.791
0.131549	-1.791
0.131654	-1.791
0.13176	-1.866
0.131868	-1.866
0.131974	-1.836
0.132079	-1.836
0.132185	-1.836
0.132291	-1.871
0.132398	-1.871
0.132504	-1.84
0.13261	-1.84
0.132715	-1.84
0.132821	-1.785
0.132929	-1.785
0.133034	-1.834
0.13314	-1.834
0.133246	-1.834
0.133352	-1.82
0.133459	-1.82
0.133565	-1.888
0.133671	-1.888
0.133776	-1.888
0.133882	-1.864
0.13399	-1.864
0.134095	-1.888
0.134201	-1.888
0.134307	-1.888
0.134412	-1.899
0.13452	-1.899
0.134626	-1.88
0.134732	-1.88
0.134837	-1.836
0.134943	-1.836
0.135051	-1.836
0.135156	-1.849
0.135262	-1.849
0.135368	-1.849
0.135473	-1.789
0.135581	-1.789
0.135687	-1.8
0.135793	-1.8
0.135898	-1.8
0.136004	-1.857
0.136112	-1.857
0.136217	-1.903
0.136323	-1.903
0.136429	-1.903
0.136534	-1.917
0.136642	-1.917
0.136748	-1.919
0.136854	-1.919
0.136959	-1.919
0.137065	-1.94
0.137173	-1.94
0.137278	-1.881
0.137384	-1.881
0.13749	-1.881
0.137595	-1.898
0.137703	-1.898
0.137809	-1.846
0.137915	-1.846
0.13802	-1.846
0.138126	-1.865
0.138234	-1.865
0.138339	-1.863
0.138445	-1.863
0.138551	-1.863
0.138656	-1.851
0.138764	-1.851
0.13887	-1.851
0.138976	-1.875
0.139081	-1.875
0.139187	-1.897
0.139295	-1.897
0.1394	-1.891
0.139506	-1.891
0.139612	-1.891
0.139717	-1.865
0.139825	-1.865
0.139931	-1.865
0.140037	-1.865
0.140142	-1.859
0.140248	-1.859
0.140356	-1.859
0.140461	-1.859
0.140567	-1.912
0.140673	-1.912
0.140778	-1.952
0.140886	-1.952
0.140992	-1.883
0.141097	-1.883
0.141203	-1.883
0.141309	-1.889
0.141417	-1.889
0.141522	-1.956
0.141628	-1.956
0.141734	-1.956
0.141839	-1.903
0.141947	-1.903
0.142053	-1.904
0.142158	-1.904
0.142264	-1.904
0.14237	-1.905
0.142478	-1.905
0.142583	-1.905
0.142689	-2.017
0.142795	-2.017
0.1429	-2.005
0.143008	-2.005
0.143114	-1.975
0.143219	-1.975
0.143325	-1.975
0.143431	-2.029
0.143539	-2.029
0.143644	-2.008
0.14375	-2.008
0.143856	-2.008
0.143961	-2.001
0.144069	-2.001
0.144175	-2.011
0.14428	-2.011
0.144386	-2.011
0.144492	-2.05
0.1446	-2.05
0.144705	-2.05
0.144811	-2.041
0.144917	-2.041
0.145022	-1.996
0.14513	-1.996
0.145236	-2.002
0.145341	-2.002
0.145447	-1.973
0.145553	-1.973
0.145661	-1.973
0.145766	-1.973
0.145872	-1.973
0.145978	-1.973
0.146083	-1.93
0.146191	-1.93
0.146297	-1.953
0.146402	-1.953
0.146508	-1.953
0.146614	-1.997
0.146721	-1.997
0.146827	-2.149
0.146933	-2.149
0.147039	-2.149
0.147144	-2.09
0.147252	-2.09
0.147358	-2.053
0.147463	-2.053
0.147569	-2.053
0.147675	-2.08
0.147782	-2.08
0.147888	-2.087
0.147994	-2.087
0.1481	-2.087
0.148205	-1.996
0.148313	-1.996
0.148419	-2.022
0.148524	-2.022
0.14863	-2.022
0.148736	-2.01
0.148843	-2.01
0.148949	-1.959
0.149055	-1.959
0.14916	-1.959
0.149266	-1.975
0.149374	-1.975
0.14948	-1.967
0.149585	-1.967
0.149691	-1.967
0.149797	-2.03
0.149904	-2.03
0.15001	-2.005
0.150116	-2.005
0.150221	-2.005
0.150327	-1.905
0.150435	-1.905
0.150541	-2.005
0.150646	-2.005
0.150752	-2.001
0.150858	-2.001
0.150965	-2.001
0.151071	-2.049
0.151177	-2.049
0.151282	-2.049
0.151388	-2.055
0.151496	-2.055
0.151602	-2.104
0.151707	-2.104
0.151813	-2.104
0.151919	-2.028
0.152026	-2.028
0.152132	-1.998
0.152238	-1.998
0.152343	-1.998
0.152449	-2.065
0.152557	-2.065
0.152663	-2.003
0.152768	-2.003
0.152874	-2.003
0.15298	-2.009
0.153087	-2.009
0.153193	-2.072
0.153299	-2.072
0.153404	-2.072
0.15351	-2.077
0.153618	-2.077
0.153724	-2.001
0.153829	-2.001
0.153935	-2.001
0.154041	-1.957
0.154148	-1.957
0.154254	-1.954
0.15436	-1.954
0.154465	-1.954
0.154571	-2.078
0.154679	-2.078
0.154784	-1.979
0.15489	-1.979
0.154996	-1.979
0.155102	-1.996
0.155209	-1.996
0.155315	-2.048
0.155421	-2.048
0.155526	-2.048
0.155632	-2.059
0.15574	-2.059
0.155845	-2.044
0.155951	-2.044
0.156057	-2.093
0.156163	-2.093
0.15627	-2.093
0.156376	-2.077
0.156482	-2.077
0.156587	-2.077
0.156693	-2.03
0.156801	-2.03
0.156906	-2.03
0.157012	-2.059
0.157118	-2.059
0.157223	-1.989
0.157331	-1.989
0.157437	-1.986
0.157543	-1.986
0.157648	-1.986
0.157754	-1.909
0.157862	-1.909
0.157967	-1.952
0.158073	-1.952
0.158179	-1.952
0.158284	-1.901
0.158392	-1.901
0.158498	-2.033
0.158604	-2.033
0.158709	-2.033
0.158815	-1.939
0.158923	-1.939
0.159028	-1.939
0.159134	-2.029
0.15924	-2.029
0.159345	-1.99
0.159453	-1.99
0.159559	-2.008
0.159665	-2.008
0.15977	-2.008
0.159876	-1.926
0.159984	-1.926
0.160089	-1.967
0.160195	-1.967
0.160301	-1.967
0.160406	-2.016
0.160514	-2.016
0.16062	-2.016
0.160726	-2.016
0.160831	-2.016
0.160937	-2.004
0.161045	-2.004
0.16115	-2.039
0.161256	-2.039
0.161361	-1.975
0.161467	-1.975
0.161574	-1.975
0.161679	-1.912
0.161786	-1.912
0.161892	-1.912
0.161998	-1.996
0.162104	-1.996
0.16221	-1.981
0.162316	-1.981
0.162423	-1.981
0.162529	-1.958
0.162635	-1.958
0.16274	-1.958
0.162848	-2.017
0.162954	-2.017
0.163059	-2.082
0.163165	-2.082
0.163271	-2.06
0.163379	-2.06
0.163484	-2.06
0.16359	-2.184
0.163696	-2.184
0.163801	-2.094
0.163909	-2.094
0.164015	-2.094
0.16412	-2.088
0.164226	-2.088
0.164332	-2.011
0.164439	-2.011
0.164545	-2.011
0.164651	-2.123
0.164756	-2.123
0.164862	-2.123
0.16497	-2.083
0.165076	-2.083
0.165181	-2.05
0.165287	-2.05
0.165393	-2.072
0.1655	-2.072
0.165606	-2.072
0.165712	-2.094
0.165817	-2.094
0.165923	-2.094
0.166031	-2.057
0.166137	-2.057
0.166242	-2.111
0.166348	-2.111
0.166454	-2.089
0.166561	-2.089
0.166667	-2.054
0.166773	-2.01
0.166878	-2.01
0.166984	-2.01
0.167092	-2.054
0.167197	-2.054
0.167303	-2.025
0.167409	-2.025
0.167515	-2.103
0.167622	-2.103
0.167728	-2.103
0.167834	-2.215
0.167939	-2.215
0.168045	-2.153
0.168153	-2.153
0.168258	-2.153
0.168364	-2.113
0.16847	-2.113
0.168575	-2.152
0.168683	-2.152
0.168789	-2.152
0.168895	-2.194
0.169	-2.194
0.169106	-2.155
0.169214	-2.155
0.169319	-2.155
0.169425	-2.208
0.169531	-2.208
0.169636	-2.208
0.169744	-2.117
0.16985	-2.117
0.169955	-2.165
0.170061	-2.165
0.170167	-2.137
0.170275	-2.137
0.17038	-2.137
0.170486	-2.143
0.170592	-2.143
0.170697	-2.191
0.170805	-2.191
0.170911	-2.191
0.171016	-2.077
0.171122	-2.077
0.171228	-2.106
0.171336	-2.106
0.171441	-2.106
0.171547	-2.088
0.171653	-2.088
0.171758	-1.941
0.171864	-2.058
0.171971	-2.097
0.172077	-2.097
0.172183	-2.097
0.172289	-2.097
0.172395	-2.157
0.172501	-2.157
0.172607	-2.082
0.172714	-2.082
0.172819	-2.082
0.172927	-2.096
0.173032	-2.096
0.173138	-2.057
0.173246	-2.057
0.173351	-2.057
0.173457	-2.181
0.173563	-2.181
0.173668	-2.093
0.173776	-2.093
0.173882	-2.093
0.173987	-2.122
0.174093	-2.122
0.174199	-2.076
0.174307	-2.076
0.174412	-2.043
0.174518	-2.043
0.174624	-2.043
0.174729	-2.068
0.174837	-2.068
0.174943	-2.068
0.175048	-2.065
0.175154	-2.065
0.17526	-2.078
0.175368	-2.078
0.175473	-2.04
0.175579	-2.04
0.175685	-2.04
0.17579	-2.08
0.175898	-2.08
0.176004	-2.08
0.176109	-1.994
0.176215	-1.994
0.176321	-1.992
0.176429	-1.992
0.176534	-1.992
0.17664	-2.067
0.176746	-2.067
0.176851	-2.128
0.176959	-2.128
0.177065	-2.128
0.17717	-2.196
0.177276	-2.151
0.177382	-2.151
0.17749	-2.151
0.177595	-2.111
0.177701	-2.111
0.177807	-2.111
0.177912	-2.123
0.17802	-2.123
0.178126	-2.166
0.178231	-2.166
0.178337	-2.166
0.178443	-2.018
0.178551	-2.018
0.178656	-2.018
0.178762	-2.063
0.178868	-2.063
0.178973	-2.139
0.179081	-2.139
0.179187	-2.139
0.179292	-2.192
0.179398	-2.192
0.179504	-2.18
0.179612	-2.18
0.179717	-2.176
0.179823	-2.176
0.179929	-2.176
0.180034	-2.238
0.180142	-2.238
0.180248	-2.168
0.180353	-2.157
0.180459	-2.157
0.180565	-2.159
0.180672	-2.159
0.180778	-2.159
0.180884	-2.143
0.18099	-2.143
0.181095	-2.127
0.181203	-2.127
0.181309	-2.21
0.181414	-2.21
0.18152	-2.21
0.181626	-2.173
0.181733	-2.173
0.181839	-2.095
0.181945	-2.095
0.18205	-2.095
0.182156	-2.132
0.182264	-2.132
0.18237	-2.218
0.182475	-2.218
0.182581	-2.294
0.182687	-2.294
0.182794	-2.294
0.1829	-2.304
0.183006	-2.304
0.183111	-2.304
0.183217	-2.259
0.183325	-2.259
0.183431	-2.37
0.183536	-2.37
0.183642	-2.37
0.183748	-2.407
0.183855	-2.407
0.183961	-2.257
0.184067	-2.257
0.184172	-2.257
0.184278	-2.225
0.184386	-2.225
0.184492	-2.211
0.184597	-2.146
0.184703	-2.146
0.184809	-2.203
0.184916	-2.203
0.185022	-2.086
0.185128	-2.086
0.185233	-2.086
0.185339	-2.042
0.185447	-2.042
0.185553	-2.103
0.185658	-2.103
0.185764	-2.103
0.18587	-2.103
0.185977	-2.103
0.186083	-2.162
0.186189	-2.162
0.186294	-2.162
0.1864	-2.085
0.186508	-2.085
0.186614	-2.095
0.186719	-2.095
0.186825	-2.095
0.186931	-2.096
0.187038	-2.096
0.187144	-2.213
0.18725	-2.213
0.187355	-2.213
0.187461	-2.102
0.187569	-2.102
0.187674	-2.147
0.18778	-2.147
0.187886	-2.116
0.187992	-2.098
0.188099	-2.098
0.188205	-2.116
0.188311	-2.116
0.188416	-2.116
0.188522	-2.103
0.18863	-2.103
0.188735	-2.148
0.188841	-2.17
0.188947	-2.17
0.189053	-2.144
0.18916	-2.144
0.189266	-2.144
0.189372	-2.152
0.189477	-2.152
0.189583	-2.094
0.189691	-2.094
0.189796	-2.165
0.189902	-2.165
0.190008	-2.165
0.190113	-2.165
0.190221	-2.165
0.190327	-2.165
0.190433	-2.162
0.190538	-2.162
0.190644	-2.109
0.190752	-2.109
0.190857	-2.109
0.190963	-2.137
0.191069	-2.137
0.191174	-2.126
0.191282	-2.126
0.191388	-2.197
0.191494	-2.197
0.191599	-2.197
0.191705	-2.122
0.191813	-2.122
0.191918	-2.122
0.192024	-2.149
0.19213	-2.149
0.192235	-2.276
0.192343	-2.276
0.192449	-2.276
0.192555	-2.303
0.19266	-2.303
0.192766	-2.345
0.192874	-2.345
0.192979	-2.345
0.193085	-2.243
0.19319	-2.201
0.193296	-2.201
0.193403	-2.201
0.193508	-2.201
0.193615	-2.21
0.193721	-2.21
0.193827	-2.199
0.193933	-2.199
0.194039	-2.2
0.194145	-2.2
0.194253	-2.2
0.194358	-2.238
0.194464	-2.238
0.19457	-2.238
0.194676	-2.156
0.194783	-2.156
0.194889	-2.151
0.194995	-2.151
0.1951	-2.151
0.195206	-2.14
0.195314	-2.14
0.195419	-2.125
0.195525	-2.125
0.195631	-2.125
0.195737	-2.085
0.195844	-2.085
0.19595	-2.115
0.196056	-2.115
0.196161	-2.115
0.196267	-2.034
0.196375	-2.034
0.19648	-2.07
0.196586	-2.07
0.196692	-2.07
0.196797	-2.09
0.196905	-2.09
0.197011	-2.067
0.197117	-2.067
0.197222	-2.067
0.197328	-2.027
0.197436	-2.027
0.197541	-2.017
0.197647	-2.017
0.197753	-2.133
0.197858	-2.133
0.197966	-2.133
0.198072	-2.101
0.198178	-2.101
0.198283	-2.101
0.198389	-2.091
0.198497	-2.029
0.198602	-2.029
0.198708	-2.029
0.198814	-2.029
0.198919	-2.069
0.199027	-2.069
0.199133	-2.069
0.199239	-2.069
0.199344	-2.069
0.19945	-2.067
0.199558	-2.067
0.199663	-2.067
0.199769	-2.067
0.199875	-2.067
0.19998	-2.055
0.200088	-2.055
0.200194	-2.096
0.2003	-2.096
0.200405	-2.096
0.200511	-2.119
0.200619	-2.119
0.200724	-2.119
0.20083	-2.119
0.200936	-2.119
0.201041	-2.161
0.201149	-2.161
0.201255	-2.165
0.201361	-2.165
0.201466	-2.165
0.201572	-2.223
0.20168	-2.223
0.201785	-2.201
0.201891	-2.201
0.201997	-2.201
0.202102	-2.204
0.20221	-2.204
0.202316	-2.17
0.202421	-2.17
0.202527	-2.17
0.202633	-2.143
0.202741	-2.143
0.202846	-2.064
0.202952	-2.064
0.203058	-2.064
0.203163	-2.102
0.203271	-2.102
0.203377	-2.033
0.203482	-2.033
0.203588	-2.033
0.203694	-2.075
0.203802	-2.062
0.203907	-2.062
0.204013	-2.062
0.204119	-2.062
0.204224	-2.124
0.204332	-2.124
0.204438	-2.156
0.204543	-2.156
0.204649	-2.156
0.204755	-2.134
0.204863	-2.134
0.204968	-2.216
0.205074	-2.216
0.20518	-2.216
0.205285	-2.207
0.205393	-2.207
0.205499	-2.115
0.205604	-2.115
0.20571	-2.115
0.205816	-2.03
0.205924	-2.03
0.206029	-2.001
0.206135	-2.001
0.206241	-2.001
0.206346	-2.084
0.206454	-2.084
0.20656	-2.108
0.206665	-2.108
0.206771	-2.108
0.206877	-2.108
0.206985	-2.108
0.20709	-2.088
0.207196	-2.088
0.207302	-2.088
0.207407	-2.101
0.207515	-2.101
0.207621	-2.178
0.207726	-2.178
0.207832	-2.132
0.207938	-2.132
0.208045	-2.132
0.208151	-2.113
0.208257	-2.113
0.208363	-2.113
0.208468	-2.154
0.208576	-2.154
0.208682	-2.181
0.208787	-2.181
0.208893	-2.156
0.208999	-2.156
0.209106	-2.121
0.209212	-2.123
0.209318	-2.123
0.209424	-2.121
0.209529	-2.121
0.209637	-2.121
0.209743	-2.044
0.209848	-2.044
0.209954	-2.044
0.21006	-2.092
0.210167	-2.092
0.210273	-2.066
0.210379	-2.066
0.210484	-2.098
0.21059	-2.098
0.210698	-2.098
0.210804	-2.138
0.210909	-2.138
0.211015	-2.138
0.211121	-2.137
0.211228	-2.137
0.211334	-2.132
0.21144	-2.132
0.211545	-2.132
0.211651	-2.152
0.211759	-2.152
0.211865	-2.199
0.21197	-2.199
0.212076	-2.133
0.212182	-2.133
0.212289	-2.133
0.212395	-2.159
0.212501	-2.159
0.212606	-2.159
0.212712	-2.147
0.21282	-2.147
0.212926	-2.125
0.213031	-2.125
0.213137	-2.094
0.213243	-2.094
0.21335	-2.094
0.213456	-2.049
0.213562	-2.049
0.213667	-2.049
0.213773	-2.036
0.213881	-2.036
0.213987	-2.081
0.214092	-2.081
0.214198	-2.081
0.214304	-2.155
0.214411	-2.125
0.214517	-2.125
0.214623	-2.125
0.214728	-2.21
0.214834	-2.21
[truncated: 7,922 more rows]

## Sheet: CapZ+actin+RavBWT
CV	A280 (mAU)
0.00039996	0.529
0.00039996	0.529
0.00045177	0.529
0.00051808	0.529
0.00058232	0.771
0.00067558	0.771
0.00078127	0.771
0.00088696	0.931
0.00099472	0.931
0.00110041	0.955
0.00120611	0.955
0.0013118	0.955
0.00141749	0.876
0.00152525	0.876
0.00163094	0.834
0.00173663	0.834
0.00184232	0.834
0.00194802	0.757
0.00205578	0.757
0.00216147	0.66
0.00226716	0.66
0.00237285	0.66
0.00247854	0.487
0.00258631	0.487
0.002692	0.298
0.00279769	0.298
0.00290338	0.298
0.00300907	0.208
0.00311684	0.208
0.00322253	0.181
0.00332822	0.181
0.00343391	0.181
0.0035396	0.06
0.00364737	0.06
0.00375306	-0.052
0.00385875	-0.052
0.00396444	-0.052
0.00407013	-0.083
0.0041779	-0.083
0.00428359	-0.151
0.00438928	-0.151
0.00449497	-0.234
0.00460066	-0.234
0.00470842	-0.234
0.00481411	-0.294
0.00491981	-0.294
0.0050255	-0.294
0.00513119	-0.407
0.00523895	-0.407
0.00534464	-0.417
0.00545033	-0.417
0.00555602	-0.417
0.00566172	-0.427
0.00576948	-0.427
0.00587517	-0.381
0.00598086	-0.381
0.00608655	-0.381
0.00619224	-0.434
0.00630001	-0.434
0.0064057	-0.455
0.00651139	-0.455
0.00661708	-0.455
0.00672277	-0.403
0.00683054	-0.403
0.00693623	-0.413
0.00704192	-0.413
0.00714761	-0.413
0.0072533	-0.389
0.00736107	-0.389
0.00746676	-0.372
0.00757245	-0.372
0.00767814	-0.372
0.00778383	-0.433
0.0078916	-0.433
0.00799729	-0.419
0.00810298	-0.419
0.00820867	-0.419
0.00831436	-0.431
0.00842212	-0.431
0.00852781	-0.417
0.00863351	-0.417
0.0087392	-0.417
0.00884489	-0.31
0.00895265	-0.31
0.00905834	-0.355
0.00916403	-0.355
0.00926973	-0.355
0.00937542	-0.321
0.00948318	-0.321
0.00958887	-0.321
0.00969456	-0.321
0.00980025	-0.353
0.00990594	-0.353
0.0100137	-0.353
0.0101194	-0.341
0.0102251	-0.341
0.0103308	-0.341
0.0104365	-0.342
0.0105442	-0.342
0.0106499	-0.397
0.0107556	-0.397
0.0108613	-0.397
0.010967	-0.31
0.0110748	-0.31
0.0111805	-0.338
0.0112862	-0.338
0.0113918	-0.338
0.0114975	-0.379
0.0116053	-0.379
0.011711	-0.345
0.0118167	-0.345
0.0119224	-0.345
0.0120281	-0.334
0.0121358	-0.334
0.0122415	-0.284
0.0123472	-0.284
0.0124529	-0.284
0.0125586	-0.306
0.0126663	-0.306
0.012772	-0.289
0.0128777	-0.289
0.0129834	-0.289
0.0130891	-0.273
0.0131969	-0.273
0.0133026	-0.336
0.0134083	-0.336
0.013514	-0.336
0.0136197	-0.36
0.0137274	-0.36
0.0138331	-0.364
0.0139388	-0.364
0.0140445	-0.364
0.0141502	-0.359
0.0142579	-0.359
0.0143636	-0.399
0.0144693	-0.399
0.014575	-0.399
0.0146807	-0.399
0.0147885	-0.399
0.0148942	-0.322
0.0149999	-0.322
0.0151055	-0.3
0.0152112	-0.3
0.015319	-0.3
0.0154247	-0.263
0.0155304	-0.263
0.0156361	-0.263
0.0157418	-0.259
0.0158495	-0.259
0.0159552	-0.257
0.0160609	-0.257
0.0161666	-0.257
0.0162723	-0.298
0.0163801	-0.298
0.0164857	-0.285
0.0165914	-0.285
0.0166971	-0.285
0.0168028	-0.325
0.0169106	-0.325
0.0170163	-0.272
0.017122	-0.272
0.0172277	-0.272
0.0173334	-0.261
0.0174411	-0.261
0.0175468	-0.257
0.0176525	-0.257
0.0177582	-0.257
0.0178639	-0.324
0.0179716	-0.324
0.0180773	-0.293
0.018183	-0.293
0.0182887	-0.293
0.0183944	-0.317
0.0185006	-0.317
0.0186068	-0.293
0.018713	-0.293
0.0188187	-0.293
0.0189249	-0.33
0.0190311	-0.33
0.0191373	-0.268
0.0192435	-0.268
0.0193508	-0.268
0.0194565	-0.279
0.0195622	-0.279
0.0196679	-0.323
0.0197756	-0.323
0.0198813	-0.323
0.019987	-0.29
0.0200927	-0.29
0.0201984	-0.395
0.0203061	-0.395
0.0204118	-0.301
0.0205175	-0.3
0.0206232	-0.3
0.0207289	-0.301
0.0208367	-0.301
0.0209424	-0.301
0.021048	-0.254
0.0211537	-0.254
0.0212594	-0.205
0.0213672	-0.205
0.0214729	-0.205
0.0215786	-0.218
0.0216843	-0.218
0.0217899	-0.256
0.0218977	-0.256
0.0220034	-0.256
0.0221091	-0.216
0.0222148	-0.216
0.0223205	-0.137
0.0224282	-0.137
0.0225339	-0.137
0.0226396	-0.26
0.0227453	-0.26
0.022851	-0.34
0.0229588	-0.34
0.0230645	-0.34
0.0231702	-0.352
0.0232758	-0.352
0.0233815	-0.378
0.0234893	-0.378
0.023595	-0.378
0.0237007	-0.413
0.0238064	-0.413
0.0239121	-0.407
0.0240198	-0.407
0.0241255	-0.407
0.0242312	-0.357
0.0243369	-0.357
0.0244426	-0.345
0.0245503	-0.345
0.024656	-0.345
0.0247617	-0.303
0.0248674	-0.303
0.0249731	-0.385
0.0250809	-0.385
0.0251865	-0.385
0.0252922	-0.388
0.0253979	-0.388
0.0255036	-0.51
0.0256114	-0.445
0.0257171	-0.547
0.0258228	-0.547
0.0259285	-0.547
0.0260341	-0.527
0.0261419	-0.527
0.0262476	-0.527
0.0263533	-0.617
0.026459	-0.617
0.0265647	-0.616
0.0266724	-0.616
0.0267781	-0.616
0.0268838	-0.622
0.0269895	-0.622
0.0270952	-0.571
0.027203	-0.571
0.0273086	-0.571
0.0274143	-0.451
0.02752	-0.451
0.0276257	-0.438
0.0277335	-0.438
0.0278392	-0.438
0.0279449	-0.434
0.0280506	-0.434
0.0281562	-0.41
0.028264	-0.41
0.0283697	-0.41
0.0284754	-0.339
0.0285811	-0.339
0.0286868	-0.289
0.0287945	-0.289
0.0289002	-0.289
0.0290059	-0.322
0.0291116	-0.322
0.0292173	-0.239
0.029325	-0.239
0.0294307	-0.239
0.0295364	-0.315
0.0296421	-0.315
0.0297478	-0.315
0.0298556	-0.325
0.0299613	-0.325
0.0300669	-0.329
0.0301726	-0.329
0.0302783	-0.324
0.0303861	-0.324
0.0304918	-0.324
0.0305975	-0.324
0.0307032	-0.324
0.0308089	-0.305
0.0309166	-0.305
0.0310223	-0.314
0.031128	-0.314
0.0312337	-0.314
0.0313394	-0.354
0.0314471	-0.354
0.0315528	-0.354
0.0316585	-0.334
0.0317642	-0.334
0.0318699	-0.345
0.0319777	-0.345
0.0320834	-0.345
0.032189	-0.332
0.0322947	-0.332
0.0324004	-0.394
0.0325082	-0.394
0.0326139	-0.394
0.0327196	-0.297
0.0328253	-0.297
0.032931	-0.339
0.0330387	-0.339
0.0331444	-0.339
0.0332501	-0.301
0.0333558	-0.301
0.0334615	-0.291
0.0335692	-0.291
0.0336749	-0.291
0.0337806	-0.233
0.0338863	-0.233
0.033992	-0.164
0.0340998	-0.344
0.0342055	-0.344
0.0343111	-0.251
0.0344168	-0.251
0.0345225	-0.251
0.0346303	-0.268
0.034736	-0.268
0.0348417	-0.287
0.0349474	-0.287
0.0350531	-0.275
0.0351608	-0.275
0.0352665	-0.275
0.0353722	-0.3
0.0354779	-0.3
0.0355836	-0.3
0.0356913	-0.271
0.035797	-0.271
0.0359027	-0.287
0.0360084	-0.287
0.0361141	-0.313
0.0362219	-0.313
0.0363276	-0.243
0.0364333	-0.243
0.036539	-0.243
0.0366446	-0.243
0.0367524	-0.244
0.0368581	-0.244
0.0369638	-0.143
0.0370695	-0.143
0.0371752	-0.26
0.0372829	-0.26
0.0373886	-0.26
0.0374943	-0.337
0.0376	-0.337
0.0377057	-0.333
0.0378135	-0.333
0.0379191	-0.333
0.0380248	-0.331
0.0381305	-0.331
0.0382362	-0.331
0.038344	-0.363
0.0384497	-0.363
0.0385554	-0.355
0.0386611	-0.355
0.0387668	-0.387
0.0388745	-0.387
0.0389802	-0.387
0.0390859	-0.461
0.0391916	-0.461
0.0392973	-0.385
0.039405	-0.385
0.0395107	-0.385
0.0396164	-0.386
0.0397221	-0.386
0.0398278	-0.369
0.0399356	-0.369
0.0400413	-0.369
0.040147	-0.28
0.0402527	-0.28
0.0403583	-0.293
0.0404661	-0.293
0.0405718	-0.293
0.0406775	-0.29
0.0407832	-0.29
0.0408889	-0.29
0.0409966	-0.201
0.0411023	-0.201
0.041208	-0.273
0.0413137	-0.273
0.0414194	-0.285
0.0415272	-0.285
0.0416328	-0.342
0.0417385	-0.352
0.0418442	-0.352
0.0419499	-0.342
0.0420577	-0.342
0.0421634	-0.342
0.0422691	-0.314
0.0423748	-0.314
0.0424805	-0.314
0.04264	-0.314
0.04264	-0.314
0.04264	-0.314
0.04264	-0.314
0.04264	-0.229
0.0427416	-0.094
0.0427768	-0.094
0.0428017	-0.094
0.0428701	-0.094
0.0429198	-0.062
0.043011	-0.062
0.0431167	-0.062
0.0432224	0.039
0.0433281	0.039
0.0434338	0.039
0.0435415	0.054
0.0436472	0.054
0.0437529	-0.065
0.0438586	-0.065
0.0439643	-0.065
0.0440721	-0.007
0.0441777	-0.007
0.0442834	-0.106
0.0443891	-0.106
0.0444948	-0.106
0.0446026	-0.133
0.0447083	-0.133
0.044814	-0.246
0.0449196	-0.246
0.0450253	-0.185
0.0451331	-0.185
0.0452388	-0.185
0.0453445	-0.273
0.0454502	-0.273
0.0455559	-0.217
0.0456636	-0.217
0.0457693	-0.217
0.045875	-0.243
0.0459807	-0.243
0.0460864	-0.243
0.0461942	-0.363
0.0462998	-0.287
0.0464055	-0.287
0.0465112	-0.287
0.0466169	-0.248
0.0467247	-0.248
0.0468304	-0.248
0.0469361	-0.309
0.0470418	-0.309
0.0471475	-0.399
0.0472552	-0.399
0.0473609	-0.399
0.0474666	-0.395
0.0475723	-0.395
0.047678	-0.435
0.0477858	-0.435
0.0478914	-0.435
0.0479971	-0.451
0.0481028	-0.451
0.0482085	-0.335
0.0483163	-0.335
0.048422	-0.335
0.0485277	-0.351
0.0486333	-0.351
0.048739	-0.344
0.0488468	-0.344
0.0489525	-0.344
0.0490582	-0.358
0.0491639	-0.358
0.0492696	-0.403
0.0493773	-0.403
0.049483	-0.403
0.0495887	-0.351
0.0496944	-0.351
0.0498001	-0.351
0.0499079	-0.336
0.0500135	-0.336
0.0501192	-0.255
0.0502249	-0.255
0.0503306	-0.318
0.0504384	-0.318
0.0505441	-0.318
0.0506498	-0.278
0.0507555	-0.278
0.0508612	-0.433
0.0509689	-0.433
0.0510746	-0.433
0.0511803	-0.446
0.051286	-0.446
0.0513917	-0.472
0.0514995	-0.472
0.0516051	-0.436
0.0517108	-0.436
0.0518165	-0.436
0.0519222	-0.373
0.05203	-0.373
0.0521357	-0.373
0.0522414	-0.389
0.052347	-0.389
0.0524527	-0.293
0.0525605	-0.293
0.0526662	-0.293
0.0527719	-0.338
0.0528776	-0.338
0.0529833	-0.405
0.053091	-0.405
0.0531967	-0.405
0.0533024	-0.383
0.0534081	-0.383
0.0535138	-0.374
0.0536216	-0.374
0.0537272	-0.374
0.0538329	-0.464
0.0539386	-0.464
0.0540443	-0.446
0.0541521	-0.446
0.0542578	-0.446
0.0543635	-0.36
0.0544692	-0.36
0.0545749	-0.402
0.0546826	-0.402
0.0547883	-0.402
0.054894	-0.407
0.0549992	-0.407
0.0551054	-0.355
0.0552116	-0.355
0.0553173	-0.355
0.0554235	-0.39
0.0555297	-0.39
0.0556359	-0.357
0.0557421	-0.357
0.0558478	-0.357
0.055954	-0.325
0.0560618	-0.325
0.0561675	-0.348
0.0562731	-0.348
0.0563788	-0.348
0.0564845	-0.318
0.0565923	-0.318
0.056698	-0.301
0.0568037	-0.301
0.0569094	-0.56
0.057015	-0.56
0.0571228	-0.56
0.0572285	-0.348
0.0573342	-0.348
0.0574399	-0.348
0.0575456	-0.342
0.0576533	-0.342
0.057759	-0.256
0.0578647	-0.256
0.0579704	-0.256
0.0580761	-0.331
0.0581839	-0.331
0.0582896	-0.331
0.0583953	-0.295
0.058501	-0.295
0.0586066	-0.31
0.0587144	-0.31
0.0588201	-0.283
0.0589258	-0.283
0.0590315	-0.283
0.0591372	-0.286
0.0592449	-0.286
0.0593506	-0.365
0.0594563	-0.365
0.059562	-0.365
0.0596677	-0.29
0.0597755	-0.29
0.0598812	-0.397
0.0599868	-0.397
0.0600925	-0.397
0.0601982	-0.436
0.060306	-0.436
0.0604117	-0.369
0.0605174	-0.369
0.0606231	-0.369
0.0607287	-0.333
0.0608365	-0.333
0.0609422	-0.425
0.0610479	-0.425
0.0611536	-0.425
0.0612593	-0.378
0.061367	-0.378
0.0614727	-0.378
0.0615784	-0.397
0.0616841	-0.397
0.0617898	-0.352
0.0618976	-0.352
0.0620033	-0.296
0.062109	-0.296
0.0622147	-0.32
0.0623203	-0.348
0.0624281	-0.348
0.0625338	-0.32
0.0626395	-0.32
0.0627452	-0.32
0.0628509	-0.413
0.0629586	-0.413
0.0630643	-0.413
0.06317	-0.4
0.0632757	-0.4
0.0633814	-0.392
0.0634892	-0.392
0.0635948	-0.464
0.0637005	-0.464
0.0638062	-0.464
0.0639119	-0.376
0.0640197	-0.376
0.0641254	-0.381
0.0642311	-0.381
0.0643368	-0.381
0.0644425	-0.418
0.0645502	-0.418
0.0646559	-0.434
0.0647616	-0.434
0.0648673	-0.434
0.064973	-0.403
0.0650808	-0.403
0.0651864	-0.403
0.0652921	-0.438
0.0653978	-0.438
0.0655035	-0.406
0.0656097	-0.406
0.0657159	-0.406
0.0658221	-0.424
0.0659278	-0.424
0.066034	-0.352
0.0661402	-0.352
0.0662464	-0.352
0.0663526	-0.254
0.0664589	-0.254
0.0665646	-0.35
0.0666723	-0.35
0.066778	-0.35
0.0668837	-0.403
0.0669894	-0.403
0.0670951	-0.41
0.0672028	-0.41
0.0673085	-0.41
0.0674142	-0.466
0.0675199	-0.444
0.0676256	-0.444
0.0677334	-0.444
0.0678391	-0.444
0.0679447	-0.526
0.0680504	-0.526
0.0681561	-0.391
0.0682639	-0.391
0.0683696	-0.391
0.0684753	-0.489
0.068581	-0.489
0.0686867	-0.44
0.0687944	-0.44
0.0689001	-0.44
0.0690058	-0.443
0.0691115	-0.443
0.0692172	-0.483
0.069325	-0.483
0.0694306	-0.483
0.0695363	-0.468
0.069642	-0.468
0.0697477	-0.512
0.0698555	-0.512
0.0699612	-0.491
0.0700669	-0.491
0.0701726	-0.491
0.0702783	-0.475
0.070386	-0.475
0.0704917	-0.475
0.0705974	-0.454
0.0707031	-0.454
0.0708088	-0.402
0.0709165	-0.402
0.0710222	-0.402
0.0711279	-0.414
0.0712336	-0.414
0.0713393	-0.373
0.0714471	-0.373
0.0715528	-0.373
0.0716584	-0.324
0.0717641	-0.324
0.0718698	-0.418
0.0719776	-0.418
0.0720833	-0.352
0.072189	-0.352
0.0722947	-0.352
0.0724004	-0.447
0.0725081	-0.447
0.0726138	-0.447
0.0727195	-0.432
0.0728252	-0.423
0.0729309	-0.423
0.0730387	-0.423
0.0731443	-0.423
0.07325	-0.45
0.0733557	-0.45
0.0734614	-0.429
0.0735692	-0.429
0.0736749	-0.429
0.0737806	-0.482
0.0738863	-0.482
0.073992	-0.443
0.0740997	-0.443
0.0742054	-0.429
0.0743111	-0.429
0.0744168	-0.429
0.0745225	-0.507
0.0746302	-0.507
0.0747359	-0.499
0.0748416	-0.499
0.0749473	-0.499
0.075053	-0.499
0.0751608	-0.499
0.0752665	-0.499
0.0753721	-0.521
0.0754778	-0.521
0.0755835	-0.464
0.0756913	-0.464
0.075797	-0.506
0.0759027	-0.506
0.0760084	-0.506
0.0761141	-0.61
0.0762218	-0.61
0.0763275	-0.498
0.0764332	-0.498
0.0765389	-0.498
0.0766446	-0.486
0.0767524	-0.486
0.076858	-0.486
0.0769637	-0.474
0.0770694	-0.474
0.0771751	-0.531
0.0772829	-0.531
0.0773886	-0.531
0.0774943	-0.453
0.0776	-0.453
0.0777057	-0.561
0.0778134	-0.561
0.0779191	-0.561
0.0780248	-0.552
0.0781305	-0.56
0.0782362	-0.56
0.0783439	-0.56
0.0784496	-0.569
0.0785553	-0.569
0.078661	-0.569
0.0787667	-0.563
0.0788745	-0.563
0.0789802	-0.563
0.0790858	-0.532
0.0791915	-0.532
0.0792972	-0.486
0.079405	-0.486
0.0795107	-0.486
0.0796164	-0.427
0.0797221	-0.427
0.0798278	-0.426
0.0799355	-0.426
0.0800412	-0.426
0.0801469	-0.46
0.0802526	-0.46
0.0803583	-0.432
0.0804661	-0.432
0.0805717	-0.432
0.0806774	-0.419
0.0807831	-0.419
0.0808888	-0.471
0.0809966	-0.471
0.0811023	-0.471
0.081208	-0.441
0.0813137	-0.441
0.0814194	-0.439
0.0815271	-0.439
0.0816328	-0.456
0.0817385	-0.456
0.0818442	-0.456
0.0819499	-0.36
0.0820576	-0.36
0.0821633	-0.371
0.082269	-0.371
0.0823747	-0.371
0.0824804	-0.379
0.0825882	-0.379
0.0826939	-0.379
0.0827995	-0.425
0.0829052	-0.425
0.0830109	-0.394
0.0831187	-0.394
0.0832244	-0.394
0.0833301	-0.375
0.0834358	-0.413
0.0835415	-0.399
0.0836492	-0.399
0.0837549	-0.399
0.0838606	-0.402
0.0839663	-0.402
0.084072	-0.491
0.0841798	-0.491
0.0842854	-0.536
0.0843911	-0.536
0.0844968	-0.536
0.0846025	-0.531
0.0847103	-0.531
0.084816	-0.531
0.0849217	-0.559
0.0850274	-0.559
0.0851331	-0.519
0.0852408	-0.519
0.0853465	-0.52
0.0854522	-0.52
0.0855579	-0.52
0.0856636	-0.479
0.0857713	-0.479
0.085877	-0.529
0.0859827	-0.529
0.0860884	-0.529
0.0861941	-0.478
0.0863019	-0.478
0.0864076	-0.504
0.0865133	-0.504
0.086619	-0.504
0.0867246	-0.478
0.0868308	-0.478
0.0869371	-0.478
0.0870433	-0.422
0.087149	-0.422
0.0872552	-0.436
0.0873614	-0.436
0.0874676	-0.436
0.0875738	-0.449
0.0876795	-0.449
0.0877857	-0.376
0.0878919	-0.376
0.0879996	-0.376
0.0881053	-0.454
0.088211	-0.454
0.0883167	-0.438
0.0884224	-0.438
0.0885302	-0.438
0.0886359	-0.493
0.0887416	-0.471
0.0888473	-0.471
0.0889529	-0.471
0.0890607	-0.525
0.0891664	-0.525
0.0892721	-0.525
0.0893778	-0.583
0.0894835	-0.583
0.0895912	-0.583
0.0896969	-0.582
0.0898026	-0.582
0.0899083	-0.523
0.090014	-0.523
0.0901218	-0.523
0.0902275	-0.621
0.0903331	-0.621
0.0904388	-0.626
0.0905445	-0.626
0.0906523	-0.626
0.090758	-0.577
0.0908637	-0.577
0.0909694	-0.581
0.0910751	-0.581
0.0911828	-0.581
0.0912885	-0.554
0.0913942	-0.554
0.0914999	-0.457
0.0916056	-0.457
0.0917133	-0.457
0.091819	-0.434
0.0919247	-0.434
0.0920304	-0.462
0.0921361	-0.462
0.0922439	-0.462
0.0923496	-0.362
0.0924553	-0.362
0.092561	-0.316
0.0926666	-0.316
0.0927744	-0.316
0.0928801	-0.322
0.0929858	-0.322
0.0930915	-0.394
0.0931972	-0.394
0.0933049	-0.394
0.0934106	-0.305
0.0935163	-0.305
0.093622	-0.49
0.0937277	-0.49
0.0938355	-0.49
0.0939412	-0.4
0.0940468	-0.435
0.0941525	-0.435
0.0942582	-0.435
0.094366	-0.435
0.0944717	-0.411
0.0945774	-0.411
0.0946831	-0.402
0.0947888	-0.402
0.0948965	-0.402
0.0950022	-0.267
0.0951079	-0.267
0.0952136	-0.459
0.0953193	-0.459
0.095427	-0.459
0.0955327	-0.431
0.0956384	-0.431
0.0957441	-0.485
0.0958498	-0.485
0.0959576	-0.485
0.0960633	-0.49
0.096169	-0.49
0.0962747	-0.418
0.0963803	-0.418
0.0964881	-0.418
0.0965938	-0.412
0.0966995	-0.412
0.0968052	-0.407
0.0969109	-0.407
0.0970186	-0.407
0.0971243	-0.407
0.09723	-0.407
0.0973357	-0.423
0.0974414	-0.423
0.0975492	-0.423
0.0976549	-0.436
0.0977605	-0.436
0.0978662	-0.51
0.0979719	-0.51
0.0980797	-0.51
0.0981854	-0.399
0.0982911	-0.399
0.0983968	-0.442
0.0985025	-0.442
0.0986102	-0.451
0.0987159	-0.451
0.0988216	-0.451
0.0989273	-0.406
0.099033	-0.406
0.0991407	-0.406
0.0992464	-0.527
0.0993521	-0.474
0.0994578	-0.474
0.0995635	-0.474
0.0996713	-0.474
0.099777	-0.502
0.0998827	-0.502
0.0999884	-0.537
0.100094	-0.537
0.100202	-0.537
0.100307	-0.502
0.100413	-0.502
0.100519	-0.413
0.100625	-0.413
0.100732	-0.413
0.100838	-0.451
0.100944	-0.451
0.101049	-0.427
0.101155	-0.427
0.101263	-0.427
0.101369	-0.367
0.101474	-0.367
0.10158	-0.362
0.101686	-0.362
0.101793	-0.418
0.101899	-0.418
0.102005	-0.418
0.10211	-0.467
0.102216	-0.467
0.102324	-0.467
0.10243	-0.507
0.102535	-0.507
0.102641	-0.467
0.102747	-0.467
0.102854	-0.467
0.10296	-0.424
0.103066	-0.424
0.103172	-0.393
0.103277	-0.393
0.103385	-0.393
0.103491	-0.439
0.103596	-0.439
0.103702	-0.543
0.103808	-0.543
0.103915	-0.543
0.104021	-0.446
0.104127	-0.446
0.104233	-0.483
0.104338	-0.483
0.104446	-0.483
0.104552	-0.508
0.104657	-0.397
0.104763	-0.397
0.104869	-0.397
0.104977	-0.397
0.105082	-0.384
0.105188	-0.384
0.105294	-0.242
0.105399	-0.242
0.105507	-0.242
0.105613	-0.425
0.105718	-0.425
0.105824	-0.48
0.10593	-0.48
0.106038	-0.48
0.106143	-0.451
0.106249	-0.451
0.106355	-0.401
0.10646	-0.401
0.106568	-0.401
0.106674	-0.522
0.10678	-0.522
0.106885	-0.492
0.106991	-0.492
0.107099	-0.492
0.107204	-0.526
0.10731	-0.526
0.107416	-0.526
0.107521	-0.526
0.107629	-0.526
0.107735	-0.511
0.107841	-0.511
0.107946	-0.534
0.108052	-0.534
0.10816	-0.534
0.108265	-0.566
0.108371	-0.566
0.108477	-0.54
0.108582	-0.54
0.10869	-0.54
0.108796	-0.58
0.108902	-0.58
0.109007	-0.555
0.109113	-0.555
0.109221	-0.555
0.109326	-0.609
0.109432	-0.609
0.109538	-0.641
0.109646	-0.641
0.109751	-0.641
0.109857	-0.511
0.109963	-0.489
0.110068	-0.489
0.110174	-0.489
0.110282	-0.489
0.110388	-0.502
0.110493	-0.502
0.110599	-0.511
0.110705	-0.511
0.110812	-0.511
0.110918	-0.489
0.111024	-0.489
0.111129	-0.491
0.111235	-0.491
0.111343	-0.491
0.111449	-0.516
0.111554	-0.516
0.11166	-0.549
0.111766	-0.549
0.111873	-0.549
0.111979	-0.518
0.112085	-0.518
0.112191	-0.443
0.112296	-0.443
0.112404	-0.443
0.11251	-0.467
0.112615	-0.467
0.112721	-0.434
0.112827	-0.434
0.112934	-0.434
0.11304	-0.456
0.113146	-0.456
0.113252	-0.491
0.113357	-0.491
0.113465	-0.502
0.113571	-0.502
0.113676	-0.502
0.113782	-0.523
0.113888	-0.523
0.113996	-0.668
0.114101	-0.668
0.114207	-0.668
0.114313	-0.691
0.114418	-0.691
0.114526	-0.691
0.114632	-0.737
0.114737	-0.737
0.114843	-0.792
0.114949	-0.792
0.115057	-0.792
0.115162	-0.73
0.115268	-0.777
0.115374	-0.777
0.115479	-0.777
0.115587	-0.777
0.115693	-0.79
0.115799	-0.79
0.115904	-0.692
0.11601	-0.692
0.116118	-0.692
0.116223	-0.724
0.116329	-0.724
0.116435	-0.611
0.11654	-0.611
0.116648	-0.611
0.116754	-0.635
0.11686	-0.635
0.116965	-0.628
0.117071	-0.628
0.117179	-0.628
0.117284	-0.608
0.11739	-0.608
0.117496	-0.622
0.117601	-0.622
0.117709	-0.622
0.117815	-0.533
0.117921	-0.533
0.118026	-0.46
0.118132	-0.46
0.11824	-0.495
0.118345	-0.495
0.118451	-0.495
0.118557	-0.534
0.118663	-0.534
0.11877	-0.534
0.118876	-0.434
0.118982	-0.434
0.119087	-0.432
0.119193	-0.432
0.119301	-0.432
0.119407	-0.382
0.119512	-0.382
0.119618	-0.389
0.119724	-0.389
0.119831	-0.389
0.119937	-0.418
0.120043	-0.418
0.120148	-0.448
0.120254	-0.448
0.120362	-0.511
0.120468	-0.511
0.120573	-0.487
0.120679	-0.479
0.120785	-0.479
0.120892	-0.479
0.120998	-0.487
0.121104	-0.487
0.121209	-0.484
0.121315	-0.484
0.121423	-0.484
0.121528	-0.553
0.121634	-0.553
0.12174	-0.615
0.121845	-0.615
0.121953	-0.615
0.122059	-0.57
0.122165	-0.57
0.12227	-0.553
0.122376	-0.553
0.122484	-0.553
0.122589	-0.615
0.122695	-0.615
0.122801	-0.636
0.122906	-0.636
0.123014	-0.636
0.12312	-0.617
0.123226	-0.617
0.123331	-0.598
0.123437	-0.598
0.123545	-0.598
0.12365	-0.579
0.123756	-0.579
0.123862	-0.558
0.123967	-0.558
0.124075	-0.558
0.124181	-0.543
0.124286	-0.543
0.124392	-0.564
0.124498	-0.564
0.124606	-0.564
0.124711	-0.609
0.124817	-0.609
0.124923	-0.642
0.125028	-0.642
0.125136	-0.57
0.125242	-0.57
0.125347	-0.57
0.125453	-0.547
0.125559	-0.547
0.125667	-0.547
0.125772	-0.59
0.125878	-0.545
0.125984	-0.545
0.126089	-0.545
0.126197	-0.545
0.126303	-0.51
0.126408	-0.51
0.126514	-0.599
0.12662	-0.599
0.126727	-0.599
0.126833	-0.568
0.126939	-0.568
0.127045	-0.6
0.12715	-0.6
0.127258	-0.493
0.127364	-0.493
0.127469	-0.493
0.127575	-0.589
0.127681	-0.589
0.127788	-0.589
0.127894	-0.565
0.128	-0.565
0.128105	-0.514
0.128211	-0.514
0.128319	-0.604
0.128425	-0.604
0.12853	-0.604
0.128636	-0.526
0.128742	-0.526
0.128849	-0.526
0.128955	-0.489
0.129061	-0.489
0.129166	-0.515
0.129272	-0.515
0.12938	-0.595
0.129485	-0.595
0.129591	-0.595
0.129697	-0.547
0.129803	-0.547
0.12991	-0.547
0.130016	-0.598
0.130122	-0.598
0.130227	-0.547
0.130333	-0.547
0.130441	-0.612
0.130546	-0.612
0.130652	-0.612
0.130758	-0.623
0.130863	-0.623
0.130971	-0.623
0.131077	-0.538
0.131183	-0.54
0.131288	-0.54
0.131394	-0.54
0.131502	-0.54
0.131607	-0.581
0.131713	-0.581
0.131819	-0.521
0.131924	-0.521
0.132032	-0.521
0.132138	-0.591
0.132244	-0.591
0.132349	-0.584
0.132455	-0.584
0.132563	-0.584
0.132668	-0.626
0.132774	-0.626
0.13288	-0.64
0.132985	-0.64
0.133093	-0.64
0.133199	-0.721
0.133304	-0.721
0.13341	-0.793
0.133516	-0.793
0.133624	-0.793
0.133729	-0.808
0.133835	-0.808
0.133941	-0.813
0.134046	-0.813
0.134154	-0.813
0.13426	-0.765
0.134365	-0.765
0.134471	-0.718
0.134577	-0.718
0.134684	-0.718
0.13479	-0.674
0.134896	-0.674
0.135002	-0.628
0.135107	-0.628
0.135215	-0.628
0.135321	-0.605
0.135426	-0.605
0.135532	-0.588
0.135638	-0.588
0.135745	-0.588
0.135851	-0.651
0.135957	-0.651
0.136062	-0.662
0.136168	-0.662
0.136276	-0.662
0.136382	-0.689
0.136487	-0.675
0.136593	-0.675
0.136699	-0.675
0.136806	-0.675
0.136912	-0.671
0.137018	-0.671
0.137123	-0.677
0.137229	-0.677
0.137337	-0.662
0.137442	-0.662
0.137548	-0.662
0.137654	-0.707
0.13776	-0.707
0.137867	-0.616
0.137973	-0.616
0.138079	-0.616
0.138184	-0.623
0.13829	-0.623
0.138398	-0.623
0.138503	-0.614
0.138609	-0.614
0.138715	-0.703
0.13882	-0.703
0.138928	-0.639
0.139034	-0.639
0.13914	-0.639
0.139245	-0.713
0.139351	-0.713
0.139459	-0.713
0.139564	-0.682
0.13967	-0.682
0.139776	-0.645
0.139881	-0.645
0.139989	-0.645
0.140095	-0.757
0.140201	-0.757
0.140306	-0.752
0.140412	-0.752
0.14052	-0.752
0.140625	-0.704
0.140731	-0.704
0.140837	-0.729
0.140942	-0.729
0.14105	-0.729
0.141156	-0.704
0.141261	-0.704
0.141367	-0.687
0.141473	-0.687
0.141581	-0.687
0.141686	-0.703
0.141792	-0.674
0.141898	-0.634
0.142003	-0.634
0.142111	-0.634
0.142217	-0.674
0.142322	-0.674
0.142428	-0.672
0.142534	-0.672
0.142641	-0.672
0.142747	-0.564
0.142853	-0.564
0.142959	-0.621
0.143064	-0.621
0.143172	-0.621
0.143278	-0.662
0.143383	-0.662
0.143489	-0.682
0.143595	-0.682
0.143702	-0.63
0.143808	-0.63
0.143914	-0.63
0.144019	-0.76
0.144125	-0.76
0.144233	-0.76
0.144339	-0.689
0.144444	-0.689
0.14455	-0.719
0.144656	-0.719
0.144763	-0.703
0.144869	-0.703
0.144975	-0.703
0.14508	-0.753
0.145186	-0.753
0.145292	-0.745
0.145399	-0.745
0.145504	-0.745
0.14561	-0.705
0.145717	-0.705
0.145823	-0.705
0.145929	-0.782
0.146036	-0.782
0.146142	-0.811
0.146248	-0.811
0.146353	-0.811
0.146461	-0.863
0.146567	-0.863
0.146672	-0.794
0.146778	-0.794
0.146884	-0.794
0.146992	-0.77
0.147097	-0.702
0.147203	-0.702
0.147309	-0.702
0.147414	-0.702
0.147522	-0.651
0.147628	-0.651
0.147733	-0.632
0.147839	-0.632
0.147945	-0.632
0.148053	-0.675
0.148158	-0.675
0.148264	-0.584
0.14837	-0.584
0.148475	-0.584
0.148583	-0.659
0.148689	-0.659
0.148794	-0.64
0.1489	-0.64
0.149006	-0.64
0.149114	-0.599
0.149219	-0.599
0.149325	-0.614
0.149431	-0.614
0.149536	-0.614
0.149644	-0.478
0.14975	-0.478
0.149855	-0.48
0.149961	-0.48
0.150067	-0.48
0.150174	-0.497
0.15028	-0.497
0.150386	-0.488
0.150492	-0.488
0.150597	-0.488
0.150705	-0.569
0.150811	-0.569
0.150916	-0.569
0.151022	-0.569
0.151128	-0.569
0.151235	-0.612
0.151341	-0.612
0.151447	-0.676
0.151553	-0.676
0.151658	-0.676
0.151766	-0.676
0.151872	-0.676
0.151977	-0.655
0.152083	-0.655
0.152189	-0.655
0.152296	-0.707
0.152402	-0.741
0.152508	-0.741
0.152613	-0.741
0.152719	-0.741
0.152827	-0.652
0.152933	-0.652
0.153038	-0.742
0.153144	-0.742
0.15325	-0.742
0.153357	-0.816
0.153463	-0.816
0.153569	-0.815
0.153674	-0.815
0.15378	-0.815
0.153888	-0.846
0.153994	-0.846
0.154099	-0.78
0.154205	-0.78
0.154311	-0.78
0.154418	-0.899
0.154524	-0.899
0.15463	-0.942
0.154735	-0.942
0.154841	-0.942
0.154949	-0.814
0.155055	-0.814
0.15516	-0.78
0.155266	-0.78
0.155372	-0.78
0.155479	-0.723
0.155585	-0.723
0.155691	-0.728
0.155796	-0.728
0.155902	-0.728
0.15601	-0.722
0.156116	-0.722
0.156221	-0.578
0.156327	-0.578
0.156433	-0.578
0.15654	-0.669
0.156646	-0.669
0.156752	-0.658
0.156857	-0.658
0.156963	-0.658
0.157071	-0.684
0.157177	-0.684
0.157282	-0.601
0.157388	-0.601
0.157494	-0.601
0.157601	-0.692
0.157707	-0.692
0.157813	-0.692
0.157918	-0.692
0.158024	-0.692
0.158132	-0.769
0.158238	-0.769
0.158343	-0.705
0.158449	-0.705
0.158555	-0.705
0.158662	-0.712
0.158768	-0.712
0.158874	-0.72
0.158979	-0.72
0.159085	-0.72
0.159193	-0.714
0.159298	-0.714
0.159404	-0.721
0.15951	-0.721
0.159616	-0.721
0.159723	-0.65
0.159829	-0.65
0.159935	-0.594
0.16004	-0.594
0.160146	-0.594
0.160254	-0.618
0.160359	-0.618
0.160465	-0.573
0.160571	-0.573
0.160676	-0.573
0.160784	-0.538
0.16089	-0.538
0.160996	-0.58
0.161101	-0.58
0.161207	-0.58
0.161315	-0.668
0.16142	-0.668
0.161526	-0.664
0.161632	-0.664
0.161737	-0.664
0.161845	-0.644
0.161951	-0.644
0.162057	-0.71
0.162162	-0.71
0.162268	-0.71
0.162376	-0.658
0.162481	-0.658
0.162587	-0.713
0.162693	-0.713
0.162798	-0.713
0.162906	-0.644
0.163012	-0.686
0.163118	-0.63
0.163223	-0.63
0.163329	-0.63
0.163437	-0.686
0.163542	-0.686
0.163648	-0.704
0.163754	-0.704
0.163859	-0.704
0.163967	-0.704
0.164073	-0.704
0.164179	-0.676
0.164284	-0.676
0.16439	-0.676
0.164498	-0.647
0.164603	-0.647
0.164709	-0.675
0.164815	-0.675
0.16492	-0.675
0.165028	-0.742
0.165134	-0.742
0.165239	-0.564
0.165345	-0.564
0.165451	-0.564
0.165559	-0.745
0.165664	-0.745
0.16577	-0.75
0.165876	-0.75
0.165981	-0.75
0.166089	-0.727
0.166195	-0.727
0.1663	-0.73
0.166406	-0.73
0.166512	-0.73
0.16662	-0.748
0.166725	-0.748
0.166831	-0.766
0.166937	-0.766
0.167042	-0.766
0.16715	-0.719
0.167256	-0.719
0.167361	-0.65
0.167467	-0.65
0.167573	-0.65
0.167681	-0.755
0.167786	-0.755
0.167892	-0.699
0.167998	-0.699
0.168103	-0.699
0.168211	-0.668
0.168317	-0.741
0.168422	-0.741
0.168528	-0.741
0.168634	-0.741
0.168741	-0.721
0.168847	-0.721
0.168953	-0.676
0.169059	-0.676
0.169164	-0.676
0.169272	-0.651
0.169378	-0.651
0.169483	-0.692
0.169589	-0.692
0.169695	-0.692
0.169802	-0.694
0.169908	-0.694
0.170014	-0.734
0.17012	-0.734
0.170225	-0.734
0.170333	-0.713
0.170439	-0.713
0.170544	-0.745
0.17065	-0.745
0.170756	-0.745
0.170863	-0.694
0.170969	-0.694
0.171075	-0.639
0.17118	-0.639
0.171286	-0.639
0.171394	-0.662
0.1715	-0.662
0.171605	-0.624
0.171711	-0.624
0.171817	-0.624
0.171924	-0.646
0.17203	-0.646
0.172136	-0.656
0.172241	-0.656
0.172347	-0.656
0.172455	-0.614
0.172561	-0.614
0.172666	-0.611
0.172772	-0.611
0.172878	-0.611
0.172985	-0.717
0.173091	-0.717
0.173197	-0.644
0.173302	-0.644
0.173408	-0.644
0.173516	-0.865
0.173622	-0.839
0.173727	-0.839
0.173833	-0.839
0.173939	-0.839
0.174046	-0.89
0.174152	-0.89
0.174258	-0.859
0.174363	-0.859
0.174469	-0.859
0.174577	-0.942
0.174682	-0.942
0.174788	-0.797
0.174894	-0.797
0.175	-0.797
0.175107	-0.838
0.175213	-0.838
0.175319	-0.806
0.175424	-0.806
0.17553	-0.806
0.175638	-0.763
0.175743	-0.763
0.175849	-0.782
0.175955	-0.782
0.176061	-0.782
0.176168	-0.801
0.176274	-0.801
0.17638	-0.776
0.176485	-0.776
0.176591	-0.776
0.176699	-0.757
0.176804	-0.757
0.176909	-0.685
0.177015	-0.685
0.177121	-0.685
0.177228	-0.757
0.177333	-0.757
0.17744	-0.769
0.177546	-0.769
0.177652	-0.769
0.177758	-0.735
0.177865	-0.735
0.177971	-0.668
0.178077	-0.668
0.178182	-0.668
0.17829	-0.775
0.178396	-0.775
0.178502	-0.697
0.178607	-0.697
0.178713	-0.697
0.178821	-0.708
0.178926	-0.629
0.179032	-0.629
0.179138	-0.629
0.179243	-0.629
0.179351	-0.612
0.179457	-0.612
0.179563	-0.638
0.179668	-0.638
0.179774	-0.638
0.179882	-0.646
0.179987	-0.646
0.180093	-0.67
0.180199	-0.67
0.180304	-0.67
0.180412	-0.71
0.180518	-0.71
0.180624	-0.662
0.180729	-0.662
0.180835	-0.662
0.180943	-0.772
0.181048	-0.772
0.181154	-0.74
0.18126	-0.74
0.181365	-0.74
0.181473	-0.7
0.181579	-0.7
0.181685	-0.734
0.18179	-0.734
0.181896	-0.734
0.182004	-0.766
0.182109	-0.766
0.182215	-0.779
0.182321	-0.779
0.182426	-0.779
0.182534	-0.712
0.18264	-0.712
0.182745	-0.669
0.182851	-0.669
0.182957	-0.669
0.183065	-0.65
0.18317	-0.65
0.183276	-0.639
0.183382	-0.639
0.183487	-0.639
0.183595	-0.634
0.183701	-0.634
0.183806	-0.587
0.183912	-0.587
0.184018	-0.587
0.184126	-0.659
0.184231	-0.599
0.184337	-0.561
0.184443	-0.561
0.184548	-0.561
0.184656	-0.615
0.184762	-0.615
0.184867	-0.552
0.184973	-0.552
0.185079	-0.552
0.185187	-0.579
0.185292	-0.579
0.185398	-0.605
0.185504	-0.605
0.185609	-0.605
0.185717	-0.593
0.185823	-0.593
0.185928	-0.582
0.186034	-0.582
0.18614	-0.582
0.186248	-0.62
0.186353	-0.62
0.186459	-0.588
0.186565	-0.588
0.18667	-0.588
0.186778	-0.661
0.186884	-0.661
0.186989	-0.624
0.187095	-0.624
0.187201	-0.624
0.187309	-0.586
0.187414	-0.586
0.18752	-0.583
0.187626	-0.583
0.187731	-0.583
0.187839	-0.584
0.187945	-0.584
0.18805	-0.613
0.188156	-0.613
0.188262	-0.613
0.188369	-0.61
0.188475	-0.61
0.188581	-0.613
0.188687	-0.613
0.188792	-0.613
0.1889	-0.635
0.189006	-0.635
0.189111	-0.683
0.189217	-0.683
0.189323	-0.683
0.18943	-0.683
0.189536	-0.764
0.189642	-0.764
0.189748	-0.764
0.189853	-0.764
0.189961	-0.752
0.190067	-0.752
0.190172	-0.714
0.190278	-0.714
0.190384	-0.714
0.190491	-0.741
0.190597	-0.741
0.190703	-0.7
0.190808	-0.7
0.190914	-0.7
0.191022	-0.716
0.191128	-0.716
0.191233	-0.74
0.191339	-0.74
0.191445	-0.74
0.191552	-0.698
0.191658	-0.698
0.191764	-0.747
0.191869	-0.747
0.191975	-0.747
0.192083	-0.707
0.192189	-0.707
0.192294	-0.66
0.1924	-0.66
0.192506	-0.66
0.192613	-0.659
0.192719	-0.659
0.192825	-0.631
0.19293	-0.631
0.193036	-0.631
0.193144	-0.71
0.19325	-0.71
0.193355	-0.665
0.193461	-0.665
0.193567	-0.665
0.193674	-0.659
0.19378	-0.659
0.193886	-0.726
0.193991	-0.726
0.194097	-0.726
0.194205	-0.592
0.19431	-0.592
0.194416	-0.639
0.194522	-0.639
0.194628	-0.639
0.194735	-0.678
0.194841	-0.564
0.194947	-0.564
0.195052	-0.564
0.195158	-0.564
0.195266	-0.68
0.195371	-0.68
0.195477	-0.69
0.195583	-0.69
0.195688	-0.69
0.195796	-0.697
0.195902	-0.697
0.196008	-0.64
0.196113	-0.64
0.196219	-0.64
0.196327	-0.714
0.196432	-0.714
0.196538	-0.692
0.196644	-0.692
0.196749	-0.692
0.196857	-0.698
0.196963	-0.698
0.197069	-0.715
0.197174	-0.715
0.19728	-0.715
0.197388	-0.645
0.197493	-0.645
0.197599	-0.705
0.197705	-0.705
0.19781	-0.705
0.197918	-0.631
0.198024	-0.631
0.19813	-0.607
0.198235	-0.607
0.198341	-0.607
0.198449	-0.65
0.198554	-0.65
0.19866	-0.741
0.198766	-0.741
0.198871	-0.741
0.198979	-0.741
0.199085	-0.741
0.199191	-0.719
0.199296	-0.719
0.199402	-0.719
0.19951	-0.79
0.199615	-0.79
0.199721	-0.738
0.199827	-0.738
0.199932	-0.738
0.20004	-0.667
0.200146	-0.714
0.200252	-0.714
0.200357	-0.714
0.200463	-0.714
0.200571	-0.694
0.200676	-0.694
0.200782	-0.623
0.200888	-0.623
0.200993	-0.623
0.201101	-0.673
0.201207	-0.673
0.201312	-0.671
0.201418	-0.671
0.201524	-0.671
0.201632	-0.639
0.201737	-0.639
0.201843	-0.618
0.201949	-0.618
0.202054	-0.618
0.202162	-0.598
0.202268	-0.598
0.202373	-0.695
0.202479	-0.695
0.202585	-0.695
0.202693	-0.644
0.202798	-0.644
0.202904	-0.613
0.20301	-0.613
0.203115	-0.613
0.203223	-0.635
0.203329	-0.635
0.203434	-0.708
0.20354	-0.708
0.203646	-0.708
0.203754	-0.688
0.203859	-0.688
0.203965	-0.712
0.204071	-0.712
0.204176	-0.712
0.204284	-0.727
0.20439	-0.727
0.204495	-0.682
0.204601	-0.682
0.204707	-0.682
0.204815	-0.762
0.20492	-0.762
0.205026	-0.653
0.205132	-0.653
0.205237	-0.653
0.205345	-0.749
0.205451	-0.702
0.205556	-0.702
0.205662	-0.702
0.205768	-0.702
0.205876	-0.66
0.205981	-0.66
0.206087	-0.579
0.206193	-0.579
0.206298	-0.579
0.206406	-0.704
0.206512	-0.704
0.206617	-0.708
0.206723	-0.708
0.206829	-0.708
0.206936	-0.692
0.207042	-0.692
0.207148	-0.709
0.207254	-0.709
0.207359	-0.709
0.207467	-0.706
0.207573	-0.706
0.207678	-0.727
0.207784	-0.727
0.20789	-0.727
0.207997	-0.689
0.208103	-0.689
0.208209	-0.678
0.208315	-0.678
0.20842	-0.678
0.208528	-0.712
0.208634	-0.712
0.208739	-0.634
0.208845	-0.634
0.208951	-0.634
0.209058	-0.728
0.209164	-0.728
0.20927	-0.661
0.209375	-0.661
0.209481	-0.661
0.209589	-0.605
0.209695	-0.605
0.2098	-0.677
0.209906	-0.677
0.210012	-0.677
0.210119	-0.688
0.210225	-0.688
0.210331	-0.673
0.210436	-0.673
0.210542	-0.673
0.21065	-0.793
0.210756	-0.787
0.210861	-0.787
0.210967	-0.787
0.211073	-0.787
0.21118	-0.741
0.211286	-0.741
0.211392	-0.683
0.211497	-0.683
[truncated: 7,953 more rows]
