# Supplementary material for: Bacterial ubiquitin ligase engineered for small molecule and protein target identification
Source: EMBO J. 2026 Jan 3;45(3):1024–50. doi: 10.1038/s44318-025-00665-0 (PMC12865202; doi:10.1038/s44318-025-00665-0)
Supplement: Supplementary file 14 — Source data Fig. 5 [file 44318_2025_665_MOESM14_ESM.zip › Figure 5/5i.xlsx]

## Sheet: Sheet1
time (s)	buffer	CapZ	CapZ:RavB_115-139	CapZ:CBR115
0	1415	1598	1632	1636
15.018	1751	1787	1821	1921
30.033	1809	1800	1840	1968
45.04	1844	1794	1858	1997
60.059	1867	1806	1863	2007
75.063	1914	1807	1891	2032
90.08	1937	1814	1898	2055
105.098	1994	1822	1904	2085
120.111	2073	1826	1929	2116
135.13	2095	1839	1949	2141
150.144	2149	1845	1995	2159
165.158	2216	1856	1981	2187
180.171	2285	1866	2000	2227
195.177	2334	1864	2026	2248
210.188	2419	1895	2051	2276
225.196	2480	1909	2055	2330
240.199	2539	1912	2081	2334
255.216	2604	1914	2101	2360
270.23	2692	1921	2137	2400
285.247	2753	1949	2155	2423
300.255	2813	1962	2179	2459
315.281	2910	1983	2219	2493
330.295	2958	2000	2228	2521
345.314	3039	2016	2254	2565
360.32	3137	2043	2275	2582
375.331	3213	2062	2318	2631
390.351	3305	2096	2330	2640
405.359	3392	2104	2366	2685
420.374	3478	2129	2395	2717
435.383	3542	2139	2441	2767
450.389	3629	2180	2472	2806
465.392	3716	2209	2497	2835
480.397	3811	2225	2514	2880
495.422	3894	2243	2555	2906
510.429	3985	2276	2583	2942
525.453	4090	2294	2635	3001
540.456	4174	2346	2646	3026
555.467	4277	2362	2669	3043
570.479	4331	2365	2718	3121
585.493	4428	2410	2731	3155
600.505	4522	2434	2804	3184
615.51	4634	2468	2827	3227
630.514	4695	2503	2863	3263
645.528	4818	2532	2874	3306
660.532	4902	2563	2938	3358
675.545	4981	2613	2960	3406
690.558	5075	2615	3021	3448
705.581	5162	2678	3086	3480
720.589	5279	2703	3093	3544
735.597	5349	2739	3140	3582
750.614	5435	2787	3195	3617
765.631	5542	2805	3209	3667
780.645	5617	2858	3277	3714
795.66	5750	2901	3307	3774
810.673	5826	2915	3372	3817
825.683	5890	2963	3399	3862
840.698	6020	2994	3461	3918
855.713	6087	3057	3497	3960
870.718	6200	3090	3564	4008
885.732	6281	3128	3590	4074
900.743	6345	3172	3610	4111
915.761	6461	3206	3693	4166
930.778	6556	3240	3749	4214
945.794	6646	3299	3778	4260
960.805	6755	3334	3849	4331
975.82	6850	3385	3901	4363
990.826	6900	3417	3935	4421
1005.84	7014	3473	4001	4504
1020.85	7131	3519	4062	4538
1035.86	7184	3562	4101	4611
1050.88	7272	3570	4129	4659
1065.88	7363	3629	4213	4714
1080.89	7419	3691	4255	4776
1095.9	7549	3726	4324	4825
1110.92	7610	3768	4362	4872
1125.93	7688	3814	4430	4940
1140.94	7790	3883	4478	5038
1155.94	7881	3931	4540	5061
1170.96	7952	3944	4582	5128
1185.97	8015	4015	4625	5213
1200.99	8148	4066	4692	5241
1216.01	8224	4119	4750	5310
1231.03	8282	4160	4821	5391
1246.04	8359	4209	4878	5462
1261.04	8425	4262	4929	5521
1276.05	8502	4306	4999	5561
1291.06	8596	4349	5050	5665
1306.08	8687	4403	5119	5718
1321.09	8727	4465	5147	5741
1336.1	8833	4523	5234	5839
1351.1	8846	4574	5288	5946
1366.11	8928	4611	5353	5994
1381.12	9031	4642	5411	6043
1396.13	9100	4731	5468	6068
1411.14	9158	4767	5536	6192
1426.15	9229	4816	5607	6225
1441.17	9299	4860	5632	6294
1456.19	9363	4939	5688	6344
1471.2	9418	4948	5750	6439
1486.2	9493	4990	5820	6485
1501.22	9564	5045	5867	6575
1516.23	9616	5121	5958	6642
1531.24	9711	5163	5977	6687
1546.25	9746	5206	6072	6786
1561.26	9853	5257	6086	6866
1576.27	9844	5317	6183	6907
1591.28	9921	5371	6222	6999
1606.28	9982	5399	6305	7089
1621.3	10033	5467	6353	7120
1636.31	10090	5496	6418	7224
1651.31	10167	5536	6447	7245
1666.33	10241	5593	6497	7336
1681.34	10271	5636	6589	7418
1696.35	10337	5688	6623	7462
1711.36	10369	5745	6708	7582
1726.38	10464	5775	6747	7612
1741.38	10513	5839	6810	7697
1756.4	10545	5878	6865	7775
1771.41	10638	5932	6936	7806
1786.42	10665	5976	6982	7882
1801.43	10702	6034	7020	7954
1816.44	10777	6062	7103	8001
1831.45	10767	6157	7130	8112
1846.46	10870	6166	7196	8140
1861.46	10931	6230	7270	8252
1876.48	10928	6247	7314	8327
1891.49	10994	6322	7406	8376
1906.5	11031	6372	7437	8462
1921.51	11121	6383	7474	8540
1936.52	11151	6446	7557	8576
1951.52	11165	6517	7619	8683
1966.53	11202	6540	7690	8711
1981.54	11254	6546	7700	8758
1996.55	11286	6597	7768	8839
2011.56	11306	6688	7800	8900
2026.56	11376	6687	7871	8985
2041.58	11455	6729	7928	9008
2056.58	11455	6768	8022	9101
2071.59	11518	6816	8041	9135
2086.59	11572	6841	8078	9239
2101.61	11559	6883	8158	9306
2116.61	11615	6918	8201	9377
2131.62	11650	6952	8254	9457
2146.64	11706	6997	8292	9497
2161.64	11724	7021	8348	9578
2176.65	11820	7091	8423	9632
2191.66	11805	7113	8463	9683
2206.68	11887	7186	8493	9738
2221.69	11918	7155	8524	9787
2236.7	11923	7221	8564	9872
2251.71	12015	7242	8648	9959
2266.73	12044	7307	8692	10019
2281.74	12013	7305	8750	10068
2296.76	12091	7369	8783	10099
2311.77	12104	7363	8841	10137
2326.78	12151	7413	8894	10222
2341.79	12192	7436	8909	10258
2356.79	12189	7477	8967	10316
2371.8	12235	7486	9018	10368
2386.81	12282	7554	9055	10434
2401.82	12303	7575	9098	10521
2416.84	12339	7613	9149	10536
2431.85	12378	7587	9183	10595
2446.85	12388	7663	9213	10657
2461.86	12481	7714	9236	10709
2476.86	12428	7693	9344	10820
2491.87	12492	7737	9368	10842
2506.88	12519	7764	9414	10871
2521.89	12529	7825	9482	10952
2536.9	12566	7879	9494	10964
2551.92	12656	7853	9546	11074
2566.93	12651	7892	9562	11108
2581.94	12662	7880	9651	11134
2596.94	12722	7925	9673	11180
2611.95	12759	7960	9687	11225
2626.96	12750	7940	9751	11295
2641.97	12814	7992	9773	11339
2656.98	12819	8034	9827	11378
2671.99	12831	8025	9859	11445
2687.01	12843	8048	9924	11508
2702.02	12881	8060	9956	11513
2717.03	12862	8131	9956	11581
2732.05	12918	8122	10081	11622
2747.06	12921	8156	10038	11679
2762.08	12989	8188	10076	11726
2777.09	13008	8181	10146	11745
2792.13	13072	8222	10178	11801
2807.14	12988	8215	10244	11863
2822.14	13101	8258	10242	11925
2837.15	13047	8298	10282	11967
2852.16	13091	8302	10324	11997
2867.19	13106	8327	10368	12053
2882.2	13170	8350	10370	12080
2897.21	13172	8352	10371	12106
2912.22	13179	8360	10445	12135
2927.24	13194	8380	10483	12209
2942.25	13253	8403	10511	12238
2957.27	13251	8435	10569	12293
2972.28	13274	8439	10655	12326
2987.29	13334	8460	10664	12318
3002.31	13324	8464	10654	12374
3017.31	13352	8525	10704	12448
3032.32	13361	8532	10772	12467
3047.33	13395	8524	10739	12557
3062.34	13369	8542	10829	12613
3077.35	13399	8560	10836	12609
3092.36	13392	8583	10872	12623
3107.37	13455	8585	10938	12666
3122.37	13517	8607	10938	12728
3137.39	13499	8607	11016	12765
3152.4	13492	8626	11041	12825
3167.41	13515	8637	11061	12816
3182.42	13534	8676	11060	12904
3197.43	13579	8676	11157	12898
3212.44	13551	8686	11156	12929
3227.45	13548	8724	11199	12995
3242.45	13568	8702	11181	12997
3257.47	13603	8722	11259	13056
3272.47	13567	8739	11312	13072
3287.49	13616	8752	11386	13087
3302.5	13630	8787	11328	13126
3317.51	13707	8778	11412	13145
3332.51	13659	8740	11393	13184
3347.52	13722	8752	11457	13239
3362.53	13743	8777	11432	13261
3377.54	13754	8816	11517	13332
3392.55	13728	8810	11556	13328
3407.55	13765	8854	11560	13366
3422.56	13774	8895	11610	13388
3437.58	13794	8863	11630	13423
3452.59	13809	8887	11655	13414
3467.61	13834	8909	11689	13462
3482.61	13840	8905	11648	13498
3497.62	13856	8905	11754	13506
3512.64	13823	8903	11763	13571
3527.65	13847	8914	11827	13617
3542.66	13870	8935	11827	13576
3557.67	13898	8907	11833	13593
3572.68	13881	8942	11891	13657
3587.69	13912	8953	11890	13623
3602.7	13905	8959	11941	13715
3617.71	13912	8977	11969	13728
3632.72	13897	9015	12007	13765
3647.73	13968	8979	12058	13781
3662.74	13959	9004	12022	13850
3677.76	13915	9019	12073	13824
3692.78	14039	9023	12094	13882
3707.78	13967	9003	12103	13879
3722.79	13962	9022	12122	13919
3737.81	13986	9013	12155	13914
3752.81	14034	9006	12208	13939
3767.83	14011	9066	12217	13986
3782.85	14043	9037	12273	14030
3797.86	14004	9091	12307	14014
3812.86	14068	9054	12306	14005
3827.87	14047	9090	12334	14088
3842.88	14059	9079	12331	14135
3857.9	14050	9096	12384	14078
3872.9	14081	9102	12446	14063
3887.92	14061	9104	12423	14138
3902.92	14088	9112	12468	14196
3917.93	14088	9111	12475	14183
3932.94	14033	9108	12489	14205
3947.94	14126	9065	12537	14175
3962.96	14061	9130	12553	14248
3977.97	14132	9114	12574	14242
3992.98	14135	9153	12634	14296
4007.99	14149	9122	12634	14255
4022.99	14098	9152	12632	14301
4038.01	14167	9120	12677	14335
4053.02	14130	9152	12743	14272
4068.04	14107	9161	12685	14386
4083.05	14150	9182	12764	14370
4098.06	14149	9176	12743	14342
4113.08	14164	9156	12773	14368
4128.09	14176	9174	12775	14395
4143.11	14159	9176	12811	14407
4158.12	14209	9192	12824	14397
4173.13	14189	9190	12899	14444
4188.15	14150	9192	12861	14396
4203.16	14189	9171	12916	14484
4218.18	14183	9201	12927	14449
4233.2	14199	9188	12976	14479
4248.2	14188	9209	12963	14532
4263.21	14245	9210	12987	14510
4278.22	14232	9230	12999	14524
4293.24	14177	9221	13005	14535
4308.26	14209	9236	13030	14517
4323.27	14244	9210	13059	14518
4338.27	14157	9203	13059	14556
4353.28	14212	9225	13091	14568
4368.29	14168	9197	13100	14600
4383.3	14219	9246	13160	14640
4398.31	14187	9201	13151	14609
4413.32	14218	9208	13133	14585
4428.34	14199	9215	13187	14633
4443.36	14218	9258	13195	14654
4458.36	14253	9240	13215	14688
4473.37	14197	9248	13244	14702
4488.38	14189	9246	13274	14696
4503.4	14218	9235	13295	14683
4518.41	14235	9262	13330	14683
4533.42	14214	9239	13315	14673
4548.44	14218	9237	13342	14699
4563.45	14196	9237	13387	14742
4578.46	14212	9266	13351	14750
4593.47	14212	9233	13427	14754
4608.47	14236	9260	13409	14795
4623.5	14240	9223	13453	14743
4638.51	14219	9239	13437	14806
4653.52	14249	9239	13461	14800
4668.54	14208	9284	13490	14827
4683.55	14269	9270	13512	14784
4698.55	14249	9280	13548	14808
4713.56	14213	9248	13536	14838
4728.57	14262	9237	13543	14812
4743.58	14273	9260	13574	14793
4758.59	14182	9297	13617	14856
4773.59	14232	9293	13591	14829
4788.61	14235	9246	13581	14843
4803.61	14250	9240	13634	14839
4818.63	14278	9224	13617	14828
4833.64	14246	9276	13634	14845
4848.66	14252	9301	13639	14846
4863.67	14260	9305	13701	14862
4878.68	14271	9228	13694	14872
4893.7	14220	9303	13689	14941
4908.72	14209	9233	13738	14892
4923.73	14221	9267	13758	14903
4938.74	14286	9284	13784	14915
4953.75	14242	9329	13761	14912
4968.76	14297	9288	13782	14922
4983.77	14276	9258	13782	14988
4998.78	14235	9268	13777	14949
5013.79	14237	9276	13826	15023
5028.8	14265	9277	13821	14957
5043.8	14232	9272	13848	14890
5058.82	14254	9257	13917	14953
5073.82	14251	9275	13906	15018
5088.83	14182	9270	13877	14984
5103.84	14222	9274	13900	15006
5118.85	14217	9270	13911	15003
5133.86	14268	9260	13915	15016
5148.87	14180	9289	13947	15017
5163.88	14193	9272	13929	14998
5178.88	14216	9276	13958	15030
5193.9	14176	9297	13931	15030
5208.91	14256	9270	14033	15073
5223.93	14221	9277	14007	15013
5238.94	14257	9252	13989	15035
5253.96	14192	9281	14015	15015
5268.97	14243	9240	14001	15033
5283.98	14213	9301	13972	14994
5299	14198	9272	14060	15000
5314.02	14190	9252	14059	15033
5329.02	14227	9236	13993	15064
5344.04	14251	9261	14043	15078
5359.05	14173	9253	14020	14988
5374.08	14243	9262	14060	15023
5389.09	14209	9249	14086	15046
5404.09	14218	9247	14088	15089
5419.11	14159	9258	14088	15006
5434.13	14148	9247	14117	15062
5449.14	14133	9262	14076	15016
5464.14	14180	9238	14131	15043
5479.15	14182	9223	14091	15087
5494.17	14139	9239	14142	15041
5509.18	14173	9199	14140	15053
5524.19	14199	9206	14127	15079
5539.2	14118	9245	14096	15055
5554.22	14131	9246	14131	15052
5569.23	14128	9222	14131	15077
5584.24	14180	9214	14142	15068
5599.25	14165	9232	14173	15058
5614.27	14170	9230	14152	15102
5629.27	14117	9176	14204	15077
5644.28	14145	9184	14188	15053
5659.29	14149	9204	14170	15078
5674.31	14112	9235	14153	15087
5689.32	14101	9206	14202	15084
5704.32	14135	9236	14200	15075
5719.33	14091	9228	14201	15089
5734.34	14161	9198	14187	15078
5749.35	14157	9168	14232	15087
5764.35	14098	9187	14207	15076
5779.36	14067	9173	14220	15034
5794.37	14114	9198	14191	15092
5809.38	14091	9192	14190	15107
5824.4	14096	9188	14219	15121
5839.41	14100	9190	14233	15095
5854.43	14099	9201	14235	15099
5869.44	14109	9187	14238	15086
5884.44	14041	9213	14258	15087
5899.45	14087	9203	14253	15117
5914.46	14092	9217	14296	15083
5929.46	14078	9201	14273	15150
5944.48	14094	9221	14249	15126
5959.49	14079	9183	14290	15071
5974.5	14079	9163	14260	15114
5989.52	14053	9199	14286	15111
6004.53	14000	9169	14292	15070
6019.55	14060	9152	14276	15058
6034.56	13989	9159	14274	15115
6049.56	14028	9157	14290	15070
6064.57	14064	9165	14282	15095
6079.59	14043	9135	14281	15107
6094.6	14000	9161	14291	15102
6109.62	14028	9157	14355	15066
6124.63	14037	9121	14357	15080
6139.64	13947	9130	14375	15102
6154.66	14023	9103	14315	15063
6169.67	13970	9164	14288	15011
6184.68	13974	9142	14324	15056
6199.69	13961	9079	14293	15045
6214.7	13976	9121	14327	15092
6229.72	14013	9136	14302	15073
6244.73	13970	9068	14299	15025
6259.74	13971	9102	14292	15066
6274.74	13979	9085	14324	15106
6289.75	13968	9072	14344	15087
6304.77	13978	9036	14283	15096
6319.78	13994	9033	14364	15039
6334.79	13959	9050	14290	15109
6349.81	13986	9058	14292	15058
6364.82	13963	9036	14308	15075
6379.83	13961	9069	14345	15026
6394.85	14003	9024	14325	15052
6409.86	13952	9008	14352	14987
6424.88	13941	9006	14357	15024
6439.9	13975	8974	14347	15050
6454.9	13910	8985	14370	15031
6469.91	13927	9008	14362	15003
6484.93	13963	8961	14318	15032
6499.94	13911	8933	14357	15033
6514.95	13913	8940	14334	15000
6529.96	13945	8927	14308	14993
6544.98	13912	8916	14307	14970
6559.99	13894	8897	14343	14983
6575	13882	8874	14321	15014
6590.01	13933	8871	14382	14989
6605.02	13922	8871	14313	15008
6620.03	13916	8817	14326	14970
6635.05	13879	8841	14311	14994
6650.06	13893	8837	14375	14986
6665.07	13856	8785	14373	14998
6680.09	13858	8802	14318	15005
6695.09	13879	8779	14291	14967
6710.11	13866	8749	14322	14962
6725.12	13895	8750	14333	14953
6740.13	13866	8750	14355	14934
6755.14	13865	8683	14330	14945
6770.14	13890	8708	14300	14939
6785.15	13853	8684	14334	14926
6800.16	13849	8646	14330	14918
6815.18	13832	8669	14327	14938
6830.19	13842	8615	14331	14967
6845.21	13875	8627	14347	14904
6860.22	13834	8622	14332	14934
6875.23	13839	8576	14334	14934
6890.24	13884	8580	14322	14938
6905.26	13860	8548	14405	14956
6920.27	13805	8562	14343	14942
6935.28	13832	8536	14335	14922
6950.3	13829	8541	14298	14926
6965.3	13823	8549	14349	14934
6980.32	13845	8515	14336	14983
6995.33	13785	8502	14288	14910
7010.33	13831	8517	14333	14871
7025.36	13807	8447	14369	14913
7040.37	13813	8489	14311	14901
7055.38	13783	8493	14338	14904
7070.39	13814	8436	14320	14956
7085.4	13803	8438	14330	14904
7100.41	13809	8456	14283	14843
7115.43	13783	8415	14363	14899
7130.44	13773	8363	14305	14891
7145.47	13770	8405	14383	14869
7160.48	13784	8393	14388	14878
7175.49	13760	8419	14343	14863
7190.5	13798	8428	14304	14869
7205.5	13779	8372	14302	14866
7220.52	13788	8390	14280	14845
7235.53	13753	8406	14313	14844
7250.54	13758	8378	14315	14844
7265.55	13805	8359	14302	14828
7280.55	13777	8370	14374	14910
7295.56	13757	8352	14332	14843
7310.58	13801	8369	14286	14859
7325.6	13759	8350	14300	14817
7340.61	13749	8346	14327	14837
7355.62	13778	8314	14301	14833
7370.63	13768	8322	14346	14832
7385.65	13780	8341	14326	14812
7400.65	13766	8321	14297	14863
7415.67	13785	8321	14290	14802
7430.68	13780	8346	14314	14850
7445.69	13746	8312	14257	14837
7460.71	13752	8348	14304	14823
7475.73	13772	8302	14321	14767
7490.74	13761	8280	14313	14788
