# Supplementary material for: Bacterial ubiquitin ligase engineered for small molecule and protein target identification
Source: EMBO J. 2026 Jan 3;45(3):1024–50. doi: 10.1038/s44318-025-00665-0 (PMC12865202; doi:10.1038/s44318-025-00665-0)
Supplement: Supplementary file 16 — Figure EV3 Source Data [file 44318_2025_665_MOESM16_ESM.zip › Figure EV3/EV3f.xlsx]

## Sheet: Cdk4cyclin_ribociclib_activity
	Concentration (M)	Replicate 1 (% max activity)	Replicate 2 (% max activity)	Replicate 3 (% max activity)
	1e-05	0.0247899	0.0123655	-0.0095348
	3.33e-06	0.0101581	0.0402759	-0.0121839
	1.11e-06	0.0173461	-0.012838	0.0235427
	3.7e-07	0.036465	0.0209969	0.00048576
	1.23e-07	0.0344817	0.0328684	0.0262809
	4.12e-08	0.0688704	0.0592763	0.0420449
	1.37e-08	0.132855	0.112636	0.111765
	4.57e-09	0.296163	0.335375	0.280073
	1.52e-09	0.565872	0.520611	0.529041
	5.08e-10	0.797771	0.76707	0.732893
	0	1	1	1
