# Supplementary material for: Bacterial ubiquitin ligase engineered for small molecule and protein target identification
Source: EMBO J. 2026 Jan 3;45(3):1024–50. doi: 10.1038/s44318-025-00665-0 (PMC12865202; doi:10.1038/s44318-025-00665-0)
Supplement: Supplementary file 19 — Figure EV6 Source Data [file 44318_2025_665_MOESM19_ESM.zip]

Archive with 86 entries (48 files):
- Figure EV6/
- __MACOSX/._Figure EV6
- Figure EV6/EV6a/
- Figure EV6/EV6b.xlsx
- __MACOSX/Figure EV6/._EV6b.xlsx
- Figure EV6/EV6c.jpg
- Figure EV6/EV6d.xlsx
- __MACOSX/Figure EV6/._EV6d.xlsx
- Figure EV6/EV6a/.DS_Store
- __MACOSX/Figure EV6/EV6a/._.DS_Store
- Figure EV6/EV6a/3RA EGFP RavB + mTagBFP Lamp1 + AF647 anti rabbit CapZB/
- Figure EV6/EV6a/CTD EGFP RavB + mTagBFP Lamp1 + AF647 anti rabbit CapZB/
- Figure EV6/EV6a/H206A EGFP RavB + mTagBFP Lamp1 + AF647 anti rabbit CapZB/
- Figure EV6/EV6a/WT EGFP RavB + mTagBFP Lamp1 + AF647 anti rabbit CapZB/
- Figure EV6/EV6a/3RA EGFP RavB + mTagBFP Lamp1 + AF647 anti rabbit CapZB/100x EMCCD snap_1433.vsi
- Figure EV6/EV6a/3RA EGFP RavB + mTagBFP Lamp1 + AF647 anti rabbit CapZB/100x EMCCD snap_1435.vsi
- Figure EV6/EV6a/3RA EGFP RavB + mTagBFP Lamp1 + AF647 anti rabbit CapZB/100x EMCCD snap_1435_01.vsi
- Figure EV6/EV6a/3RA EGFP RavB + mTagBFP Lamp1 + AF647 anti rabbit CapZB/100x EMCCD snap_1449.vsi
- Figure EV6/EV6a/3RA EGFP RavB + mTagBFP Lamp1 + AF647 anti rabbit CapZB/_100x EMCCD snap_1433_/
- Figure EV6/EV6a/3RA EGFP RavB + mTagBFP Lamp1 + AF647 anti rabbit CapZB/_100x EMCCD snap_1435_/
- Figure EV6/EV6a/3RA EGFP RavB + mTagBFP Lamp1 + AF647 anti rabbit CapZB/_100x EMCCD snap_1435_01_/
- Figure EV6/EV6a/3RA EGFP RavB + mTagBFP Lamp1 + AF647 anti rabbit CapZB/_100x EMCCD snap_1449_/
- Figure EV6/EV6a/CTD EGFP RavB + mTagBFP Lamp1 + AF647 anti rabbit CapZB/100x EMCCD snap_1546.vsi
- Figure EV6/EV6a/CTD EGFP RavB + mTagBFP Lamp1 + AF647 anti rabbit CapZB/100x EMCCD snap_1604.vsi
- __MACOSX/Figure EV6/EV6a/CTD EGFP RavB + mTagBFP Lamp1 + AF647 anti rabbit CapZB/._100x EMCCD snap_1604.vsi
- Figure EV6/EV6a/CTD EGFP RavB + mTagBFP Lamp1 + AF647 anti rabbit CapZB/100x EMCCD snap_1605.vsi
- Figure EV6/EV6a/CTD EGFP RavB + mTagBFP Lamp1 + AF647 anti rabbit CapZB/100x EMCCD snap_1605_01.vsi
- __MACOSX/Figure EV6/EV6a/CTD EGFP RavB + mTagBFP Lamp1 + AF647 anti rabbit CapZB/._100x EMCCD snap_1605_01.vsi
- Figure EV6/EV6a/CTD EGFP RavB + mTagBFP Lamp1 + AF647 anti rabbit CapZB/_100x EMCCD snap_1546_/
- Figure EV6/EV6a/CTD EGFP RavB + mTagBFP Lamp1 + AF647 anti rabbit CapZB/_100x EMCCD snap_1604_/
- Figure EV6/EV6a/CTD EGFP RavB + mTagBFP Lamp1 + AF647 anti rabbit CapZB/_100x EMCCD snap_1605_/
- Figure EV6/EV6a/CTD EGFP RavB + mTagBFP Lamp1 + AF647 anti rabbit CapZB/_100x EMCCD snap_1605_01_/
- Figure EV6/EV6a/H206A EGFP RavB + mTagBFP Lamp1 + AF647 anti rabbit CapZB/.DS_Store
- __MACOSX/Figure EV6/EV6a/H206A EGFP RavB + mTagBFP Lamp1 + AF647 anti rabbit CapZB/._.DS_Store
- Figure EV6/EV6a/H206A EGFP RavB + mTagBFP Lamp1 + AF647 anti rabbit CapZB/100x EMCCD snap_1610.vsi
- Figure EV6/EV6a/H206A EGFP RavB + mTagBFP Lamp1 + AF647 anti rabbit CapZB/100x EMCCD snap_1613.vsi
- Figure EV6/EV6a/H206A EGFP RavB + mTagBFP Lamp1 + AF647 anti rabbit CapZB/100x EMCCD snap_1614.vsi
- Figure EV6/EV6a/H206A EGFP RavB + mTagBFP Lamp1 + AF647 anti rabbit CapZB/100x EMCCD snap_1624.vsi
- Figure EV6/EV6a/H206A EGFP RavB + mTagBFP Lamp1 + AF647 anti rabbit CapZB/_100x EMCCD snap_1610_/
- Figure EV6/EV6a/H206A EGFP RavB + mTagBFP Lamp1 + AF647 anti rabbit CapZB/_100x EMCCD snap_1613_/
- Figure EV6/EV6a/H206A EGFP RavB + mTagBFP Lamp1 + AF647 anti rabbit CapZB/_100x EMCCD snap_1614_/
- Figure EV6/EV6a/H206A EGFP RavB + mTagBFP Lamp1 + AF647 anti rabbit CapZB/_100x EMCCD snap_1624_/
- Figure EV6/EV6a/WT EGFP RavB + mTagBFP Lamp1 + AF647 anti rabbit CapZB/100x EMCCD snap_1512.vsi
- __MACOSX/Figure EV6/EV6a/WT EGFP RavB + mTagBFP Lamp1 + AF647 anti rabbit CapZB/._100x EMCCD snap_1512.vsi
- Figure EV6/EV6a/WT EGFP RavB + mTagBFP Lamp1 + AF647 anti rabbit CapZB/100x EMCCD snap_1516.vsi
- __MACOSX/Figure EV6/EV6a/WT EGFP RavB + mTagBFP Lamp1 + AF647 anti rabbit CapZB/._100x EMCCD snap_1516.vsi
- Figure EV6/EV6a/WT EGFP RavB + mTagBFP Lamp1 + AF647 anti rabbit CapZB/100x EMCCD snap_1518.vsi
- Figure EV6/EV6a/WT EGFP RavB + mTagBFP Lamp1 + AF647 anti rabbit CapZB/100x EMCCD snap_1520.vsi
- Figure EV6/EV6a/WT EGFP RavB + mTagBFP Lamp1 + AF647 anti rabbit CapZB/_100x EMCCD snap_1512_/
- Figure EV6/EV6a/WT EGFP RavB + mTagBFP Lamp1 + AF647 anti rabbit CapZB/_100x EMCCD snap_1516_/
- Figure EV6/EV6a/WT EGFP RavB + mTagBFP Lamp1 + AF647 anti rabbit CapZB/_100x EMCCD snap_1518_/
- Figure EV6/EV6a/WT EGFP RavB + mTagBFP Lamp1 + AF647 anti rabbit CapZB/_100x EMCCD snap_1520_/
- Figure EV6/EV6a/3RA EGFP RavB + mTagBFP Lamp1 + AF647 anti rabbit CapZB/_100x EMCCD snap_1433_/stack1/
- Figure EV6/EV6a/3RA EGFP RavB + mTagBFP Lamp1 + AF647 anti rabbit CapZB/_100x EMCCD snap_1435_/stack1/
- Figure EV6/EV6a/3RA EGFP RavB + mTagBFP Lamp1 + AF647 anti rabbit CapZB/_100x EMCCD snap_1435_01_/stack1/
- Figure EV6/EV6a/3RA EGFP RavB + mTagBFP Lamp1 + AF647 anti rabbit CapZB/_100x EMCCD snap_1449_/stack1/
- Figure EV6/EV6a/CTD EGFP RavB + mTagBFP Lamp1 + AF647 anti rabbit CapZB/_100x EMCCD snap_1546_/stack1/
- Figure EV6/EV6a/CTD EGFP RavB + mTagBFP Lamp1 + AF647 anti rabbit CapZB/_100x EMCCD snap_1604_/stack1/
- Figure EV6/EV6a/CTD EGFP RavB + mTagBFP Lamp1 + AF647 anti rabbit CapZB/_100x EMCCD snap_1605_/stack1/
- Figure EV6/EV6a/CTD EGFP RavB + mTagBFP Lamp1 + AF647 anti rabbit CapZB/_100x EMCCD snap_1605_01_/stack1/
- Figure EV6/EV6a/H206A EGFP RavB + mTagBFP Lamp1 + AF647 anti rabbit CapZB/_100x EMCCD snap_1610_/stack1/
- Figure EV6/EV6a/H206A EGFP RavB + mTagBFP Lamp1 + AF647 anti rabbit CapZB/_100x EMCCD snap_1613_/stack1/
- Figure EV6/EV6a/H206A EGFP RavB + mTagBFP Lamp1 + AF647 anti rabbit CapZB/_100x EMCCD snap_1614_/.DS_Store
- __MACOSX/Figure EV6/EV6a/H206A EGFP RavB + mTagBFP Lamp1 + AF647 anti rabbit CapZB/_100x EMCCD snap_1614_/._.DS_Store
- Figure EV6/EV6a/H206A EGFP RavB + mTagBFP Lamp1 + AF647 anti rabbit CapZB/_100x EMCCD snap_1614_/stack1/
- Figure EV6/EV6a/H206A EGFP RavB + mTagBFP Lamp1 + AF647 anti rabbit CapZB/_100x EMCCD snap_1624_/stack1/
- Figure EV6/EV6a/WT EGFP RavB + mTagBFP Lamp1 + AF647 anti rabbit CapZB/_100x EMCCD snap_1512_/stack1/
- Figure EV6/EV6a/WT EGFP RavB + mTagBFP Lamp1 + AF647 anti rabbit CapZB/_100x EMCCD snap_1516_/stack1/
- Figure EV6/EV6a/WT EGFP RavB + mTagBFP Lamp1 + AF647 anti rabbit CapZB/_100x EMCCD snap_1518_/stack1/
- Figure EV6/EV6a/WT EGFP RavB + mTagBFP Lamp1 + AF647 anti rabbit CapZB/_100x EMCCD snap_1520_/stack1/
- Figure EV6/EV6a/3RA EGFP RavB + mTagBFP Lamp1 + AF647 anti rabbit CapZB/_100x EMCCD snap_1433_/stack1/frame_t_0.ets
- Figure EV6/EV6a/3RA EGFP RavB + mTagBFP Lamp1 + AF647 anti rabbit CapZB/_100x EMCCD snap_1435_/stack1/frame_t_0.ets
- Figure EV6/EV6a/3RA EGFP RavB + mTagBFP Lamp1 + AF647 anti rabbit CapZB/_100x EMCCD snap_1435_01_/stack1/frame_t_0.ets
- Figure EV6/EV6a/3RA EGFP RavB + mTagBFP Lamp1 + AF647 anti rabbit CapZB/_100x EMCCD snap_1449_/stack1/frame_t_0.ets
- Figure EV6/EV6a/CTD EGFP RavB + mTagBFP Lamp1 + AF647 anti rabbit CapZB/_100x EMCCD snap_1546_/stack1/frame_t_0.ets
- Figure EV6/EV6a/CTD EGFP RavB + mTagBFP Lamp1 + AF647 anti rabbit CapZB/_100x EMCCD snap_1604_/stack1/frame_t_0.ets
- Figure EV6/EV6a/CTD EGFP RavB + mTagBFP Lamp1 + AF647 anti rabbit CapZB/_100x EMCCD snap_1605_/stack1/frame_t_0.ets
- Figure EV6/EV6a/CTD EGFP RavB + mTagBFP Lamp1 + AF647 anti rabbit CapZB/_100x EMCCD snap_1605_01_/stack1/frame_t_0.ets
- Figure EV6/EV6a/H206A EGFP RavB + mTagBFP Lamp1 + AF647 anti rabbit CapZB/_100x EMCCD snap_1610_/stack1/frame_t_0.ets
- Figure EV6/EV6a/H206A EGFP RavB + mTagBFP Lamp1 + AF647 anti rabbit CapZB/_100x EMCCD snap_1613_/stack1/frame_t_0.ets
- Figure EV6/EV6a/H206A EGFP RavB + mTagBFP Lamp1 + AF647 anti rabbit CapZB/_100x EMCCD snap_1614_/stack1/frame_t_0.ets
- Figure EV6/EV6a/H206A EGFP RavB + mTagBFP Lamp1 + AF647 anti rabbit CapZB/_100x EMCCD snap_1624_/stack1/frame_t_0.ets
- Figure EV6/EV6a/WT EGFP RavB + mTagBFP Lamp1 + AF647 anti rabbit CapZB/_100x EMCCD snap_1512_/stack1/frame_t_0.ets
- Figure EV6/EV6a/WT EGFP RavB + mTagBFP Lamp1 + AF647 anti rabbit CapZB/_100x EMCCD snap_1516_/stack1/frame_t_0.ets
- Figure EV6/EV6a/WT EGFP RavB + mTagBFP Lamp1 + AF647 anti rabbit CapZB/_100x EMCCD snap_1518_/stack1/frame_t_0.ets
- Figure EV6/EV6a/WT EGFP RavB + mTagBFP Lamp1 + AF647 anti rabbit CapZB/_100x EMCCD snap_1520_/stack1/frame_t_0.ets
