# Supplementary material for: Bacterial ubiquitin ligase engineered for small molecule and protein target identification
Source: EMBO J. 2026 Jan 3;45(3):1024–50. doi: 10.1038/s44318-025-00665-0 (PMC12865202; doi:10.1038/s44318-025-00665-0)
Supplement: Supplementary file 19 — Figure EV6 Source Data [file 44318_2025_665_MOESM19_ESM.zip › Figure EV6/EV6b.xlsx]

## Sheet: Sheet1
Coloc2 Procedure
Split image
#Subtract background: Rolling ball 50px
Select single cell ROI
Coloc2 with 3/100 Bisection
				WT	3R3A	H214A	CTD
				0.64	0.26	0.5	0.4
				0.61	0.31	0.57	0.27
				0.33	0.22	0.5	0.33
				0.5	0.16	0.27	0.31
				0.5	0.29	0.52	0.52
				0.66	0.23	0.51	0.43
				0.67	0.2	0.68	0.36
				0.63	0.47	0.25	0.25
				0.39	0.22	0.33	0.28
				0.38	0.34	0.43	0.12
				0.49	0.33	0.46	0.07
				0.36	0.38	0.2	0.32
				0.53	0.29	0.5	0.46
				0.71	0.34	0.53	0.46
				0.77	0.59	0.18	0.45
				0.63	0.23	0.57	0.24
				0.78	0.28	0.59	0.42
				0.57	0.46	0.43	0.3
				0.59	0.28	0.43	0.36
				0.64	0.45	0.57	0.23
				0.66	0.36	0.4	0.19
				0.33	0.56	0.34	0.24
				0.22	0.46	0.29	0.24
				0.28	0.3	0.46	0.24
				0.52	0.36	0.64	0.24
				0.7	0.4	0.56	0.39
				0.5	0.46	0.26	0.32
				0.58	0.47	0.6	0.08
				0.33	0.42	0.45	0.35
				0.44	0.48	0.48	0.38
				0.64	0.35	0.54	0.42
				0.38	0.19	0.52	0.27
				0.26	0.21	0.46	0.47
				0.43	0.18	0.35	0.38
				0.75	0.2	0.36	0.42
				0.6	0.48	0.47	0.4
				0.53	0.45	0.29	0.32
				0.58	0.39	0.19	0.2
				0.72	0.49	0.48	0.33
				0.8	0.21	0.28	0.2
