# Supplementary material for: Bacterial ubiquitin ligase engineered for small molecule and protein target identification
Source: EMBO J. 2026 Jan 3;45(3):1024–50. doi: 10.1038/s44318-025-00665-0 (PMC12865202; doi:10.1038/s44318-025-00665-0)
Supplement: Supplementary file 19 — Figure EV6 Source Data [file 44318_2025_665_MOESM19_ESM.zip › Figure EV6/EV6d.xlsx]

## Sheet: Sheet1
time (s)	buffer	CBR115	RavB_115-139
0	1415	1559	1437
15.018	1751	1749	1755
30.033	1809	1780	1810
45.04	1844	1819	1865
60.059	1867	1867	1921
75.063	1914	1903	1973
90.08	1937	1937	2022
105.098	1994	1997	2106
120.111	2073	2020	2144
135.13	2095	2060	2220
150.144	2149	2116	2262
165.158	2216	2159	2342
180.171	2285	2186	2409
195.177	2334	2246	2451
210.188	2419	2287	2550
225.196	2480	2332	2630
240.199	2539	2387	2676
255.216	2604	2439	2745
270.23	2692	2479	2824
285.247	2753	2535	2892
300.255	2813	2583	2958
315.281	2910	2637	3041
330.295	2958	2700	3126
345.314	3039	2756	3207
360.32	3137	2796	3274
375.331	3213	2863	3363
390.351	3305	2911	3421
405.359	3392	2998	3502
420.374	3478	3028	3596
435.383	3542	3102	3672
450.389	3629	3163	3754
465.392	3716	3219	3831
480.397	3811	3285	3929
495.422	3894	3338	3990
510.429	3985	3416	4080
525.453	4090	3470	4181
540.456	4174	3517	4242
555.467	4277	3577	4309
570.479	4331	3615	4420
585.493	4428	3696	4510
600.505	4522	3786	4569
615.51	4634	3840	4669
630.514	4695	3892	4719
645.528	4818	3963	4796
660.532	4902	4017	4893
675.545	4981	4088	4979
690.558	5075	4139	5056
705.581	5162	4242	5153
720.589	5279	4303	5229
735.597	5349	4338	5325
750.614	5435	4430	5402
765.631	5542	4507	5472
780.645	5617	4568	5550
795.66	5750	4639	5671
810.673	5826	4682	5730
825.683	5890	4783	5791
840.698	6020	4840	5843
855.713	6087	4908	5977
870.718	6200	4987	6052
885.732	6281	5040	6127
900.743	6345	5103	6200
915.761	6461	5159	6284
930.778	6556	5249	6349
945.794	6646	5343	6400
960.805	6755	5398	6525
975.82	6850	5468	6590
990.826	6900	5517	6672
1005.84	7014	5600	6731
1020.85	7131	5656	6792
1035.86	7184	5727	6884
1050.88	7272	5789	6952
1065.88	7363	5886	7046
1080.89	7419	5953	7073
1095.9	7549	6004	7181
1110.92	7610	6089	7266
1125.93	7688	6195	7359
1140.94	7790	6214	7400
1155.94	7881	6348	7466
1170.96	7952	6374	7527
1185.97	8015	6450	7620
1200.99	8148	6514	7662
1216.01	8224	6603	7740
1231.03	8282	6677	7782
1246.04	8359	6753	7896
1261.04	8425	6831	7950
1276.05	8502	6882	8028
1291.06	8596	6980	8066
1306.08	8687	7060	8159
1321.09	8727	7121	8257
1336.1	8833	7198	8269
1351.1	8846	7272	8315
1366.11	8928	7366	8422
1381.12	9031	7472	8501
1396.13	9100	7495	8553
1411.14	9158	7566	8574
1426.15	9229	7637	8659
1441.17	9299	7732	8712
1456.19	9363	7764	8792
1471.2	9418	7819	8845
1486.2	9493	7910	8908
1501.22	9564	7946	8958
1516.23	9616	8054	8997
1531.24	9711	8118	9062
1546.25	9746	8198	9123
1561.26	9853	8244	9198
1576.27	9844	8317	9242
1591.28	9921	8397	9263
1606.28	9982	8471	9367
1621.3	10033	8556	9412
1636.31	10090	8624	9435
1651.31	10167	8680	9472
1666.33	10241	8747	9543
1681.34	10271	8804	9625
1696.35	10337	8870	9689
1711.36	10369	8970	9705
1726.38	10464	9011	9742
1741.38	10513	9045	9795
1756.4	10545	9147	9831
1771.41	10638	9202	9870
1786.42	10665	9306	9956
1801.43	10702	9346	9985
1816.44	10777	9412	10014
1831.45	10767	9477	10082
1846.46	10870	9541	10140
1861.46	10931	9607	10208
1876.48	10928	9673	10183
1891.49	10994	9728	10248
1906.5	11031	9802	10296
1921.51	11121	9850	10331
1936.52	11151	9910	10352
1951.52	11165	10019	10426
1966.53	11202	10080	10430
1981.54	11254	10115	10508
1996.55	11286	10167	10564
2011.56	11306	10196	10550
2026.56	11376	10289	10603
2041.58	11455	10287	10654
2056.58	11455	10378	10711
2071.59	11518	10407	10717
2086.59	11572	10453	10780
2101.61	11559	10580	10802
2116.61	11615	10579	10850
2131.62	11650	10618	10862
2146.64	11706	10708	10921
2161.64	11724	10735	10954
2176.65	11820	10805	11000
2191.66	11805	10866	11000
2206.68	11887	10873	11057
2221.69	11918	10928	11106
2236.7	11923	11015	11149
2251.71	12015	11068	11152
2266.73	12044	11119	11173
2281.74	12013	11146	11226
2296.76	12091	11207	11307
2311.77	12104	11250	11297
2326.78	12151	11327	11349
2341.79	12192	11357	11343
2356.79	12189	11393	11404
2371.8	12235	11405	11424
2386.81	12282	11479	11436
2401.82	12303	11460	11465
2416.84	12339	11511	11510
2431.85	12378	11581	11532
2446.85	12388	11601	11561
2461.86	12481	11675	11611
2476.86	12428	11691	11657
2491.87	12492	11776	11660
2506.88	12519	11805	11678
2521.89	12529	11816	11732
2536.9	12566	11856	11791
2551.92	12656	11893	11747
2566.93	12651	11877	11778
2581.94	12662	11960	11834
2596.94	12722	12007	11836
2611.95	12759	12054	11875
2626.96	12750	12069	11902
2641.97	12814	12093	11917
2656.98	12819	12172	11970
2671.99	12831	12191	11979
2687.01	12843	12209	11965
2702.02	12881	12245	11985
2717.03	12862	12295	11999
2732.05	12918	12281	12068
2747.06	12921	12305	12053
2762.08	12989	12369	12049
2777.09	13008	12363	12095
2792.13	13072	12396	12143
2807.14	12988	12402	12121
2822.14	13101	12481	12208
2837.15	13047	12476	12150
2852.16	13091	12522	12246
2867.19	13106	12543	12253
2882.2	13170	12566	12242
2897.21	13172	12608	12294
2912.22	13179	12636	12273
2927.24	13194	12610	12334
2942.25	13253	12643	12334
2957.27	13251	12621	12339
2972.28	13274	12712	12383
2987.29	13334	12748	12373
3002.31	13324	12754	12356
3017.31	13352	12771	12397
3032.32	13361	12800	12463
3047.33	13395	12831	12414
3062.34	13369	12832	12502
3077.35	13399	12882	12419
3092.36	13392	12834	12483
3107.37	13455	12912	12511
3122.37	13517	12929	12536
3137.39	13499	12967	12515
3152.4	13492	12955	12527
3167.41	13515	12927	12566
3182.42	13534	12990	12578
3197.43	13579	12963	12559
3212.44	13551	12965	12583
3227.45	13548	13038	12626
3242.45	13568	13071	12658
3257.47	13603	13047	12638
3272.47	13567	13088	12626
3287.49	13616	13159	12702
3302.5	13630	13098	12657
3317.51	13707	13055	12635
3332.51	13659	13165	12692
3347.52	13722	13175	12703
3362.53	13743	13190	12724
3377.54	13754	13198	12753
3392.55	13728	13180	12744
3407.55	13765	13200	12759
3422.56	13774	13238	12729
3437.58	13794	13234	12763
3452.59	13809	13252	12780
3467.61	13834	13224	12796
3482.61	13840	13245	12802
3497.62	13856	13276	12737
3512.64	13823	13294	12800
3527.65	13847	13309	12817
3542.66	13870	13285	12800
3557.67	13898	13304	12797
3572.68	13881	13305	12848
3587.69	13912	13316	12873
3602.7	13905	13356	12853
3617.71	13912	13312	12865
3632.72	13897	13371	12880
3647.73	13968	13428	12842
3662.74	13959	13322	12871
3677.76	13915	13409	12919
3692.78	14039	13407	12847
3707.78	13967	13444	12913
3722.79	13962	13430	12935
3737.81	13986	13460	12923
3752.81	14034	13375	12895
3767.83	14011	13447	12942
3782.85	14043	13436	12937
3797.86	14004	13411	12902
3812.86	14068	13442	12948
3827.87	14047	13442	12908
3842.88	14059	13462	12970
3857.9	14050	13505	12980
3872.9	14081	13511	12995
3887.92	14061	13542	13003
3902.92	14088	13459	12938
3917.93	14088	13504	12975
3932.94	14033	13496	12961
3947.94	14126	13501	12970
3962.96	14061	13482	12945
3977.97	14132	13532	13004
3992.98	14135	13564	12973
4007.99	14149	13525	12989
4022.99	14098	13569	12993
4038.01	14167	13563	12969
4053.02	14130	13571	12995
4068.04	14107	13576	12976
4083.05	14150	13555	12975
4098.06	14149	13568	12953
4113.08	14164	13577	12986
4128.09	14176	13575	12992
4143.11	14159	13585	12971
4158.12	14209	13531	12971
4173.13	14189	13603	13034
4188.15	14150	13576	13020
4203.16	14189	13632	13001
4218.18	14183	13651	12991
4233.2	14199	13574	13045
4248.2	14188	13579	13039
4263.21	14245	13644	12981
4278.22	14232	13632	12992
4293.24	14177	13621	12994
4308.26	14209	13623	12996
4323.27	14244	13611	13055
4338.27	14157	13624	13016
4353.28	14212	13621	12995
4368.29	14168	13598	12981
4383.3	14219	13605	13007
4398.31	14187	13583	12989
4413.32	14218	13655	12993
4428.34	14199	13632	13017
4443.36	14218	13640	13012
4458.36	14253	13617	13016
4473.37	14197	13657	12990
4488.38	14189	13654	13044
4503.4	14218	13662	13018
4518.41	14235	13622	12998
4533.42	14214	13671	13019
4548.44	14218	13629	12990
4563.45	14196	13665	13004
4578.46	14212	13643	13021
4593.47	14212	13667	13004
4608.47	14236	13603	13016
4623.5	14240	13647	12994
4638.51	14219	13656	12977
4653.52	14249	13655	12957
4668.54	14208	13675	12944
4683.55	14269	13657	12974
4698.55	14249	13674	12941
4713.56	14213	13665	12981
4728.57	14262	13672	12993
4743.58	14273	13637	12963
4758.59	14182	13671	13031
4773.59	14232	13695	12969
4788.61	14235	13647	12984
4803.61	14250	13642	12987
4818.63	14278	13675	12958
4833.64	14246	13627	13007
4848.66	14252	13636	12920
4863.67	14260	13710	13010
4878.68	14271	13672	13017
4893.7	14220	13624	13007
4908.72	14209	13678	12980
4923.73	14221	13614	12956
4938.74	14286	13702	12984
4953.75	14242	13666	12993
4968.76	14297	13716	12958
4983.77	14276	13651	12905
4998.78	14235	13671	12923
5013.79	14237	13682	12946
5028.8	14265	13684	12979
5043.8	14232	13694	12946
5058.82	14254	13664	12920
5073.82	14251	13680	12933
5088.83	14182	13647	12992
5103.84	14222	13713	12958
5118.85	14217	13700	12936
5133.86	14268	13675	12929
5148.87	14180	13686	12972
5163.88	14193	13682	12927
5178.88	14216	13634	12912
5193.9	14176	13667	12959
5208.91	14256	13668	12945
5223.93	14221	13636	12926
5238.94	14257	13658	12907
5253.96	14192	13627	12901
5268.97	14243	13702	12926
5283.98	14213	13628	12908
5299	14198	13631	12870
5314.02	14190	13654	12906
5329.02	14227	13604	12917
5344.04	14251	13697	12900
5359.05	14173	13629	12932
5374.08	14243	13657	12857
5389.09	14209	13627	12908
5404.09	14218	13658	12879
5419.11	14159	13632	12861
5434.13	14148	13670	12909
5449.14	14133	13590	12879
5464.14	14180	13603	12881
5479.15	14182	13615	12844
5494.17	14139	13596	12865
5509.18	14173	13648	12879
5524.19	14199	13609	12851
5539.2	14118	13606	12851
5554.22	14131	13571	12871
5569.23	14128	13607	12795
5584.24	14180	13568	12805
5599.25	14165	13605	12791
5614.27	14170	13595	12818
5629.27	14117	13638	12795
5644.28	14145	13561	12818
5659.29	14149	13599	12823
5674.31	14112	13641	12813
5689.32	14101	13569	12784
5704.32	14135	13610	12798
5719.33	14091	13598	12805
5734.34	14161	13653	12797
5749.35	14157	13601	12792
5764.35	14098	13634	12823
5779.36	14067	13631	12784
5794.37	14114	13599	12776
5809.38	14091	13555	12790
5824.4	14096	13586	12795
5839.41	14100	13633	12782
5854.43	14099	13589	12773
5869.44	14109	13570	12764
5884.44	14041	13550	12776
5899.45	14087	13589	12791
5914.46	14092	13586	12758
5929.46	14078	13556	12756
5944.48	14094	13577	12759
5959.49	14079	13578	12767
5974.5	14079	13605	12789
5989.52	14053	13605	12748
6004.53	14000	13573	12803
6019.55	14060	13523	12710
6034.56	13989	13580	12751
6049.56	14028	13513	12750
6064.57	14064	13536	12729
6079.59	14043	13536	12741
6094.6	14000	13543	12755
6109.62	14028	13549	12724
6124.63	14037	13585	12712
6139.64	13947	13533	12737
6154.66	14023	13565	12750
6169.67	13970	13526	12719
6184.68	13974	13525	12711
6199.69	13961	13529	12748
6214.7	13976	13565	12709
6229.72	14013	13512	12721
6244.73	13970	13525	12682
6259.74	13971	13534	12704
6274.74	13979	13514	12675
6289.75	13968	13492	12748
6304.77	13978	13545	12707
6319.78	13994	13504	12651
6334.79	13959	13541	12698
6349.81	13986	13512	12626
6364.82	13963	13549	12711
6379.83	13961	13497	12680
6394.85	14003	13458	12648
6409.86	13952	13488	12692
6424.88	13941	13448	12697
6439.9	13975	13467	12672
6454.9	13910	13489	12655
6469.91	13927	13517	12633
6484.93	13963	13475	12642
6499.94	13911	13487	12657
6514.95	13913	13444	12616
6529.96	13945	13463	12619
6544.98	13912	13448	12581
6559.99	13894	13438	12603
6575	13882	13428	12631
6590.01	13933	13463	12606
6605.02	13922	13433	12580
6620.03	13916	13455	12578
6635.05	13879	13425	12584
6650.06	13893	13431	12595
6665.07	13856	13422	12654
6680.09	13858	13412	12628
6695.09	13879	13358	12604
6710.11	13866	13445	12612
6725.12	13895	13389	12582
6740.13	13866	13430	12583
6755.14	13865	13408	12616
6770.14	13890	13349	12606
6785.15	13853	13362	12515
6800.16	13849	13414	12577
6815.18	13832	13381	12526
6830.19	13842	13383	12583
6845.21	13875	13375	12527
6860.22	13834	13354	12555
6875.23	13839	13395	12556
6890.24	13884	13375	12535
6905.26	13860	13341	12533
6920.27	13805	13331	12532
6935.28	13832	13335	12528
6950.3	13829	13329	12557
6965.3	13823	13384	12546
6980.32	13845	13390	12546
6995.33	13785	13337	12515
7010.33	13831	13328	12541
7025.36	13807	13310	12527
7040.37	13813	13333	12548
7055.38	13783	13320	12539
7070.39	13814	13294	12498
7085.4	13803	13340	12505
7100.41	13809	13288	12479
7115.43	13783	13250	12489
7130.44	13773	13314	12459
7145.47	13770	13271	12492
7160.48	13784	13307	12491
7175.49	13760	13279	12497
7190.5	13798	13275	12501
7205.5	13779	13299	12512
7220.52	13788	13269	12432
7235.53	13753	13243	12455
7250.54	13758	13274	12487
7265.55	13805	13271	12411
7280.55	13777	13308	12473
7295.56	13757	13247	12442
7310.58	13801	13274	12484
7325.6	13759	13285	12475
7340.61	13749	13226	12452
7355.62	13778	13212	12448
7370.63	13768	13252	12476
7385.65	13780	13241	12471
7400.65	13766	13241	12424
7415.67	13785	13196	12410
7430.68	13780	13232	12426
7445.69	13746	13204	12424
7460.71	13752	13229	12419
7475.73	13772	13236	12414
7490.74	13761	13202	12447
